# Supplementary material for: MicroRNA profiling in plasma samples using qPCR arrays: Recommendations for correct analysis and interpretation
Source: PLoS One. 2018 Feb 23;13(2):e0193173. doi: 10.1371/journal.pone.0193173 (PMC5825041; doi:10.1371/journal.pone.0193173)
Supplement: S1 Text — (TXT) [file pone.0193173.s003.txt]

"Target" "HFrEF2" "HFrEF3" "HFrEF4" "HFrEF5" "HFrEF6" "HFrEF7" "HFrEF8" "HFrEF9" "HFrEF10" "HFrEF12" "HFrEF13" "HFrEF14" "HFrEF15" "HFrEF16" "HFrEF17" "HFrEF18" "HFrEF20" "HFrEF21"
"1" "hsa-let-7a-000377" "33.59075" "33.052917" "24.18101" "30.027891" "29.957499" "34.996597" "23.189667" "25.759993" "25.360184" "35.318798" "33.985264" "34.957832" "32.74863" "Undetermined" "Undetermined" "25.690075" "34.029118" "35.051434"
"2" "hsa-let-7c-000379" "30.614492" "32.95383" "29.272234" "34.53102" "33.405495" "32.3811" "28.92151" "30.304056" "30.346617" "33.744205" "35.475967" "Undetermined" "33.23478" "Undetermined" "33.153072" "32.00468" "31.218882" "31.94767"
"3" "hsa-let-7d-002283" "30.317577" "28.712557" "25.333298" "28.382437" "30.82611" "29.939125" "25.186935" "26.657295" "27.240324" "31.47097" "30.938002" "32.12154" "30.776964" "33.613705" "32.319057" "27.251116" "29.45424" "30.016472"
"4" "hsa-let-7e-002406" "26.673143" "25.364414" "22.107313" "25.794872" "27.247164" "27.761814" "22.736227" "24.267653" "24.996902" "29.032839" "28.043764" "28.453981" "27.934853" "31.219437" "28.538548" "24.955992" "25.588314" "27.538137"
"5" "hsa-let-7f-000382" "32.245125" "Undetermined" "24.834366" "30.32524" "Undetermined" "30.87297" "24.863943" "26.030691" "26.83875" "Undetermined" "Undetermined" "Undetermined" "Undetermined" "Undetermined" "Undetermined" "25.518515" "Undetermined" "Undetermined"
"6" "hsa-let-7g-002282" "28.874449" "28.368284" "25.36635" "28.340693" "30.536219" "29.44345" "24.449705" "26.896025" "27.460583" "31.43007" "30.293556" "30.88426" "30.143194" "31.350801" "30.570446" "27.116465" "28.34258" "29.438644"
"7" "hsa-miR-1-002222" "Undetermined" "Undetermined" "Undetermined" "35.20261" "Undetermined" "Undetermined" "34.871254" "33.72359" "32.323105" "Undetermined" "Undetermined" "Undetermined" "Undetermined" "Undetermined" "26.520235" "35.55058" "32.791428" "Undetermined"
"8" "hsa-miR-9-000583" "Undetermined" "Undetermined" "29.86234" "35.253525" "Undetermined" "29.858568" "30.784973" "30.602848" "33.35228" "Undetermined" "Undetermined" "Undetermined" "Undetermined" "Undetermined" "Undetermined" "Undetermined" "33.092957" "Undetermined"
"9" "hsa-miR-10a-000387" "35.53797" "32.35971" "30.191479" "34.294403" "Undetermined" "33.2735" "30.754719" "30.913143" "30.48835" "34.68618" "33.36376" "33.38309" "Undetermined" "34.648087" "Undetermined" "32.25043" "30.810797" "Undetermined"
"10" "hsa-miR-10b-002218" "Undetermined" "Undetermined" "Undetermined" "Undetermined" "Undetermined" "Undetermined" "Undetermined" "30.540737" "32.323177" "Undetermined" "Undetermined" "Undetermined" "Undetermined" "Undetermined" "Undetermined" "Undetermined" "15.12888" "Undetermined"
"11" "U6 snRNA-001973" "28.961998" "32.13981" "27.395433" "28.681257" "29.814201" "28.058323" "18.726183" "28.068407" "27.800041" "28.653444" "28.619484" "29.889904" "30.866938" "32.13921" "31.115002" "28.147552" "28.337477" "28.980007"
"12" "U6 snRNA-001973" "29.126162" "31.999807" "27.358334" "30.487242" "29.483658" "28.106733" "18.672468" "28.273653" "27.52772" "28.768839" "29.261097" "30.098404" "30.655548" "31.91124" "31.200033" "28.06482" "28.856941" "28.845112"
"13" "hsa-miR-15a-000389" "31.858019" "31.57922" "27.453789" "30.370947" "32.44595" "29.590673" "25.63144" "27.780506" "27.657354" "Undetermined" "31.874443" "33.78876" "Undetermined" "35.450592" "Undetermined" "29.512026" "31.736307" "Undetermined"
"14" "hsa-miR-15b-000390" "30.100225" "29.633614" "23.405169" "28.165577" "32.508533" "26.313725" "23.29972" "25.142555" "24.961353" "30.864162" "30.030214" "32.54995" "29.976368" "35.330624" "31.760124" "26.432987" "29.035915" "29.019144"
"15" "hsa-miR-16-000391" "22.246346" "25.990522" "20.821089" "22.72843" "21.139174" "22.192787" "20.44045" "21.762882" "22.972273" "24.9207" "22.94559" "23.119757" "24.279472" "23.064617" "24.802603" "22.926117" "21.268906" "25.122904"
"16" "hsa-miR-17-002308" "23.312918" "24.354898" "20.313595" "23.309671" "24.63994" "22.409962" "20.034334" "21.941542" "22.269846" "25.958797" "25.714037" "25.948479" "25.616493" "25.166826" "25.021751" "22.187948" "22.57465" "24.282696"
"17" "hsa-miR-18a-002422" "31.41487" "31.075571" "26.781872" "29.25932" "31.579851" "30.442474" "26.38306" "27.258085" "28.450258" "31.270037" "33.690334" "Undetermined" "32.41072" "Undetermined" "35.08422" "28.98417" "29.620638" "31.122965"
"18" "hsa-miR-18b-002217" "Undetermined" "31.878973" "27.373518" "29.897465" "Undetermined" "33.14509" "27.708765" "28.54126" "30.2049" "Undetermined" "Undetermined" "Undetermined" "Undetermined" "Undetermined" "Undetermined" "30.02383" "32.20512" "Undetermined"
"19" "hsa-miR-19a-000395" "26.922314" "27.903679" "23.957642" "27.445799" "26.417633" "26.49198" "24.582607" "25.27262" "26.009644" "29.03154" "28.446844" "28.62765" "28.93389" "28.39122" "28.81927" "26.550013" "25.96542" "28.6692"
"20" "hsa-miR-19b-000396" "21.247139" "22.38066" "18.586184" "22.288126" "21.255772" "20.893358" "18.982773" "20.496923" "20.495863" "23.71863" "23.13164" "23.159756" "23.746336" "22.310514" "23.72503" "Undetermined" "21.05503" "23.521858"
"21" "hsa-miR-20a-000580" "23.859062" "24.43195" "20.678267" "23.396519" "24.269283" "23.276022" "19.859652" "21.347277" "22.35937" "26.705158" "25.598536" "26.013954" "26.300123" "25.565857" "25.400923" "22.482262" "22.92445" "24.763577"
"22" "hsa-miR-20b-001014" "27.204678" "27.95091" "24.186577" "26.967342" "27.908556" "27.128637" "24.008291" "25.973959" "25.702724" "29.965595" "29.84963" "30.40882" "29.93392" "29.819324" "30.022558" "26.560802" "26.754778" "28.689398"
"23" "hsa-miR-21-000397" "25.32734" "26.24411" "22.39722" "25.186855" "23.533144" "23.565588" "20.76674" "22.463854" "22.42223" "25.662226" "26.428522" "26.22328" "25.719086" "26.324274" "26.51598" "24.13036" "24.295534" "26.389145"
"24" "hsa-miR-22-000398" "31.516304" "Undetermined" "26.754951" "29.331924" "30.720333" "31.968578" "28.082579" "28.524317" "26.850613" "Undetermined" "Undetermined" "Undetermined" "Undetermined" "Undetermined" "Undetermined" "30.604462" "29.03939" "Undetermined"
"25" "hsa-miR-23a-000399" "30.25691" "31.457424" "26.550114" "30.281542" "31.681572" "30.0446" "26.465454" "28.256496" "27.89875" "Undetermined" "Undetermined" "Undetermined" "Undetermined" "Undetermined" "32.453236" "29.77772" "30.535662" "33.33722"
"26" "hsa-miR-23b-000400" "Undetermined" "Undetermined" "30.020163" "33.7556" "Undetermined" "36.159233" "37.341038" "35.408825" "30.187342" "Undetermined" "Undetermined" "Undetermined" "Undetermined" "Undetermined" "34.137157" "35.272232" "32.563816" "Undetermined"
"27" "hsa-miR-24-000402" "23.444902" "24.316172" "20.318787" "23.783314" "26.030321" "21.186106" "18.94879" "21.576738" "20.957008" "25.615852" "25.940807" "26.028852" "25.147896" "27.36159" "24.479671" "21.925255" "22.616873" "24.134773"
"28" "hsa-miR-25-000403" "26.89089" "31.41425" "25.33877" "27.918911" "26.414198" "26.4324" "24.005896" "25.416983" "26.193607" "28.159386" "27.113976" "27.236027" "28.575163" "27.7894" "28.652233" "26.395374" "25.918781" "28.977968"
"29" "hsa-miR-26a-000405" "26.845287" "26.996305" "22.544127" "26.58167" "30.180315" "26.335943" "22.836847" "23.843513" "24.312403" "29.221443" "29.469408" "29.65096" "28.209192" "30.7487" "29.507944" "25.44075" "26.361551" "28.142023"
"30" "hsa-miR-26b-000407" "29.59785" "29.319494" "25.362816" "29.33544" "31.119238" "28.683363" "24.894287" "26.113565" "26.976984" "30.458311" "31.521801" "31.288923" "29.66335" "31.182535" "31.351936" "27.417597" "27.489164" "30.352766"
"31" "hsa-miR-27a-000408" "28.999187" "32.319447" "24.966276" "28.400951" "30.41332" "26.82531" "23.29543" "24.58243" "25.258728" "31.340467" "30.901436" "30.300247" "30.212076" "32.935055" "28.768204" "26.885508" "27.247515" "28.7858"
"32" "hsa-miR-27b-000409" "29.847622" "Undetermined" "26.12619" "29.696041" "30.71944" "29.938423" "24.49028" "26.502733" "26.536562" "32.525475" "30.235985" "31.411577" "32.10159" "32.254322" "30.086227" "27.802094" "28.352394" "29.94383"
"33" "hsa-miR-28-3p-002446" "28.36102" "28.339437" "25.340624" "29.494646" "32.386692" "27.91253" "25.324455" "27.36096" "27.386557" "30.810955" "32.21735" "30.216927" "30.454008" "31.195063" "29.929897" "27.4886" "28.12251" "28.333797"
"34" "hsa-miR-28-000411" "30.478355" "30.515034" "27.364676" "32.609997" "33.017807" "29.660969" "26.928415" "28.47884" "28.405678" "33.43588" "Undetermined" "Undetermined" "32.021416" "Undetermined" "32.572174" "29.092216" "30.448807" "32.740284"
"35" "U6 snRNA-001973" "28.987984" "32.00571" "27.421692" "30.3582" "30.097479" "28.175348" "18.58106" "28.19702" "27.523989" "29.832726" "28.771608" "30.00521" "30.091166" "30.408934" "30.933472" "28.149244" "27.94336" "28.366524"
"36" "U6 snRNA-001973" "29.006618" "33.348984" "27.428177" "30.121933" "29.59374" "28.085876" "18.690876" "27.865002" "27.776764" "28.837664" "28.92432" "29.548813" "30.59054" "31.039505" "31.629263" "28.290255" "28.216524" "28.480078"
"37" "hsa-miR-29a-002112" "28.031883" "30.961212" "26.165356" "29.275887" "30.790968" "28.01351" "24.437626" "26.957949" "26.538368" "32.10245" "30.434715" "30.804201" "30.96238" "32.331337" "30.189018" "28.680992" "27.432398" "30.238062"
"38" "hsa-miR-29b-000413" "Undetermined" "Undetermined" "31.09582" "Undetermined" "Undetermined" "Undetermined" "29.75564" "30.937992" "31.754555" "Undetermined" "Undetermined" "34.325535" "Undetermined" "35.123177" "Undetermined" "Undetermined" "33.353565" "32.52837"
"39" "hsa-miR-29c-000587" "32.777885" "35.29519" "28.212257" "31.604002" "33.3535" "28.977335" "26.23982" "29.007324" "28.539257" "32.82343" "31.982176" "31.567118" "31.973173" "32.261112" "31.46766" "29.737654" "28.746906" "31.487377"
"40" "hsa-miR-30b-000602" "26.229633" "25.342085" "21.078901" "25.506384" "28.174816" "25.317692" "22.144201" "23.29214" "23.359186" "28.32313" "27.31763" "28.156944" "26.617014" "28.879246" "28.416407" "24.0562" "25.938753" "26.974262"
"41" "hsa-miR-30c-000419" "26.077831" "25.512678" "21.329073" "25.438982" "28.06987" "24.455297" "22.187294" "23.44022" "23.158249" "27.968857" "27.649439" "27.94133" "26.9054" "29.386477" "28.68648" "24.241081" "25.770557" "27.467096"
"42" "hsa-miR-31-002279" "Undetermined" "Undetermined" "32.36457" "Undetermined" "Undetermined" "Undetermined" "29.378073" "31.543037" "34.068966" "Undetermined" "Undetermined" "Undetermined" "Undetermined" "Undetermined" "Undetermined" "Undetermined" "29.60239" "30.894411"
"43" "hsa-miR-32-002109" "34.042633" "Undetermined" "Undetermined" "Undetermined" "Undetermined" "33.722202" "34.011314" "33.796246" "34.104965" "Undetermined" "Undetermined" "Undetermined" "Undetermined" "Undetermined" "Undetermined" "35.386936" "34.19085" "Undetermined"
"44" "hsa-miR-33b-002085" "Undetermined" "Undetermined" "Undetermined" "Undetermined" "Undetermined" "Undetermined" "Undetermined" "31.382242" "Undetermined" "Undetermined" "Undetermined" "Undetermined" "Undetermined" "Undetermined" "Undetermined" "Undetermined" "Undetermined" "Undetermined"
"45" "hsa-miR-34a-000426" "29.324043" "Undetermined" "29.482834" "30.544315" "29.11513" "27.97649" "27.408932" "27.554363" "28.443096" "28.371826" "25.943773" "28.09195" "25.830647" "24.352999" "27.715502" "26.132399" "27.502193" "27.455448"
"46" "hsa-miR-34c-000428" "Undetermined" "Undetermined" "Undetermined" "Undetermined" "Undetermined" "Undetermined" "Undetermined" "Undetermined" "Undetermined" "Undetermined" "Undetermined" "Undetermined" "Undetermined" "Undetermined" "Undetermined" "Undetermined" "Undetermined" "Undetermined"
"47" "hsa-miR-92a-000431" "24.354555" "26.65638" "21.75738" "24.82407" "23.147644" "23.292473" "21.191607" "22.244133" "22.4058" "24.19703" "24.114927" "23.636251" "25.013367" "24.82906" "25.371737" "23.36472" "23.140324" "25.436653"
"48" "mmu-miR-93-001090" "26.860874" "27.52586" "23.752737" "26.174911" "26.189505" "26.087606" "22.464018" "24.976221" "25.28915" "29.160624" "28.315992" "28.72346" "29.048567" "28.54846" "27.94587" "25.97443" "26.115587" "27.440521"
"49" "hsa-miR-95-000433" "33.829613" "Undetermined" "Undetermined" "Undetermined" "Undetermined" "Undetermined" "32.884037" "34.850044" "30.41364" "34.106514" "34.51971" "Undetermined" "35.378204" "35.85641" "Undetermined" "Undetermined" "31.68764" "Undetermined"
"50" "mmu-miR-96-000186" "Undetermined" "Undetermined" "Undetermined" "Undetermined" "Undetermined" "Undetermined" "Undetermined" "34.76132" "Undetermined" "Undetermined" "Undetermined" "Undetermined" "Undetermined" "Undetermined" "Undetermined" "Undetermined" "Undetermined" "Undetermined"
"51" "hsa-miR-98-000577" "Undetermined" "16.714151" "25.926846" "32.640675" "Undetermined" "30.361704" "24.984205" "32.455772" "27.216867" "Undetermined" "Undetermined" "Undetermined" "Undetermined" "Undetermined" "Undetermined" "Undetermined" "Undetermined" "Undetermined"
"52" "hsa-miR-99a-000435" "Undetermined" "Undetermined" "30.419678" "Undetermined" "Undetermined" "Undetermined" "30.489895" "28.22611" "29.666616" "32.315506" "Undetermined" "Undetermined" "Undetermined" "Undetermined" "Undetermined" "Undetermined" "31.31177" "33.380474"
"53" "hsa-miR-99b-000436" "29.656681" "30.461939" "25.858585" "29.642515" "32.243042" "28.857038" "26.894787" "27.467848" "26.207762" "31.204626" "30.365633" "30.950853" "30.013813" "Undetermined" "Undetermined" "28.360735" "29.41613" "29.509647"
"54" "hsa-miR-100-000437" "Undetermined" "Undetermined" "27.98155" "Undetermined" "Undetermined" "Undetermined" "31.762278" "28.99684" "30.355219" "Undetermined" "Undetermined" "Undetermined" "Undetermined" "Undetermined" "Undetermined" "Undetermined" "30.752373" "Undetermined"
"55" "hsa-miR-101-002253" "31.494432" "Undetermined" "29.472233" "33.031273" "32.34635" "32.836517" "29.966606" "28.827442" "30.15806" "32.211452" "32.79793" "32.83674" "33.221516" "33.179993" "31.152525" "31.024761" "30.236559" "32.187645"
"56" "hsa-miR-103-000439" "29.359386" "29.132622" "25.111273" "28.201881" "Undetermined" "27.779112" "24.127363" "26.234518" "26.04197" "Undetermined" "31.0345" "Undetermined" "32.68852" "32.66033" "32.12472" "26.807014" "28.646149" "29.597565"
"57" "hsa-miR-105-002167" "Undetermined" "Undetermined" "Undetermined" "Undetermined" "Undetermined" "Undetermined" "Undetermined" "Undetermined" "Undetermined" "Undetermined" "Undetermined" "Undetermined" "Undetermined" "Undetermined" "Undetermined" "Undetermined" "Undetermined" "Undetermined"
"58" "hsa-miR-106a-002169" "23.691484" "24.365702" "20.38434" "23.591398" "24.921623" "22.80191" "20.06361" "22.296556" "22.424906" "26.031866" "25.994347" "26.182314" "25.839113" "25.681114" "25.282839" "22.616476" "23.091745" "24.431908"
"59" "RNU44-001094" "Undetermined" "Undetermined" "Undetermined" "Undetermined" "Undetermined" "Undetermined" "22.986853" "Undetermined" "Undetermined" "Undetermined" "Undetermined" "Undetermined" "Undetermined" "Undetermined" "Undetermined" "Undetermined" "Undetermined" "Undetermined"
"60" "hsa-miR-106b-000442" "27.832077" "29.275599" "25.125513" "28.564114" "29.453209" "26.515724" "23.697836" "25.426928" "25.809946" "29.528646" "30.198257" "30.128101" "29.642101" "30.27476" "29.126068" "26.571777" "26.546108" "28.989393"
"61" "hsa-miR-107-000443" "34.768303" "Undetermined" "30.24598" "35.005703" "Undetermined" "31.923946" "29.0407" "28.295408" "30.549374" "Undetermined" "Undetermined" "Undetermined" "34.680588" "Undetermined" "Undetermined" "33.510178" "32.57227" "Undetermined"
"62" "hsa-miR-122-002245" "25.585148" "32.12107" "25.870943" "26.193653" "27.10572" "23.229753" "25.35637" "24.508211" "28.61544" "28.585455" "26.47488" "28.427439" "29.134493" "26.026508" "29.795647" "27.284208" "24.567392" "26.778177"
"63" "mmu-miR-124a-001182" "Undetermined" "Undetermined" "Undetermined" "33.737827" "Undetermined" "29.512865" "31.55274" "Undetermined" "Undetermined" "Undetermined" "Undetermined" "Undetermined" "Undetermined" "Undetermined" "Undetermined" "Undetermined" "34.538578" "32.78475"
"64" "hsa-miR-125a-3p-002199" "Undetermined" "Undetermined" "Undetermined" "Undetermined" "Undetermined" "Undetermined" "34.576256" "35.19268" "34.190575" "Undetermined" "Undetermined" "Undetermined" "Undetermined" "Undetermined" "Undetermined" "Undetermined" "33.600548" "Undetermined"
"65" "hsa-miR-125a-5p-002198" "33.6544" "30.070911" "28.903345" "32.24061" "35.558533" "33.512398" "31.62152" "32.98642" "30.310114" "Undetermined" "33.183002" "34.675224" "Undetermined" "Undetermined" "33.827965" "33.49044" "34.97916" "Undetermined"
"66" "hsa-miR-125b-000449" "32.852654" "32.395702" "30.148008" "Undetermined" "Undetermined" "31.591896" "29.268114" "28.847786" "29.164934" "Undetermined" "Undetermined" "32.948444" "Undetermined" "32.77036" "33.341335" "30.779253" "29.5881" "33.235096"
"67" "hsa-miR-126-002228" "23.421862" "24.043568" "20.369606" "23.98348" "26.020061" "22.38386" "19.955004" "22.35604" "22.209183" "26.407553" "25.333202" "25.479597" "24.451515" "27.499031" "25.312603" "22.454662" "23.010258" "24.48161"
"68" "hsa-miR-127-000452" "30.766712" "33.084698" "26.971703" "31.716711" "33.022438" "28.451365" "24.989634" "27.316305" "27.563036" "Undetermined" "Undetermined" "Undetermined" "33.29658" "9.518008" "30.533894" "29.711893" "29.981678" "30.976631"
"69" "hsa-miR-127-5p-002229" "Undetermined" "Undetermined" "Undetermined" "Undetermined" "Undetermined" "Undetermined" "Undetermined" "Undetermined" "Undetermined" "Undetermined" "Undetermined" "Undetermined" "Undetermined" "Undetermined" "Undetermined" "16.699936" "Undetermined" "Undetermined"
"70" "hsa-miR-128a-002216" "Undetermined" "32.942455" "27.972155" "30.667925" "Undetermined" "31.400385" "27.265202" "29.12127" "29.91838" "Undetermined" "Undetermined" "32.516914" "34.84987" "Undetermined" "32.457123" "31.703955" "31.894028" "31.307222"
"71" "mmu-miR-129-3p-001184" "Undetermined" "Undetermined" "Undetermined" "Undetermined" "Undetermined" "Undetermined" "Undetermined" "Undetermined" "Undetermined" "Undetermined" "Undetermined" "Undetermined" "15.930085" "Undetermined" "Undetermined" "34.781525" "Undetermined" "Undetermined"
"72" "hsa-miR-129-000590" "Undetermined" "Undetermined" "Undetermined" "Undetermined" "Undetermined" "Undetermined" "Undetermined" "Undetermined" "Undetermined" "Undetermined" "Undetermined" "Undetermined" "Undetermined" "Undetermined" "Undetermined" "Undetermined" "Undetermined" "Undetermined"
"73" "hsa-miR-130a-000454" "29.335928" "32.471806" "24.85573" "28.716707" "29.473562" "27.09218" "24.513361" "26.404066" "25.50663" "30.610144" "30.265432" "29.804022" "30.099907" "30.377369" "29.612453" "27.412926" "27.366863" "28.493883"
"74" "hsa-miR-130b-000456" "30.248459" "31.433819" "26.179989" "30.293262" "29.85295" "28.302027" "25.500557" "27.50323" "26.41179" "30.22809" "29.693766" "30.437048" "29.636942" "30.49848" "30.857645" "28.149433" "29.145369" "30.125744"
"75" "hsa-miR-132-000457" "32.716095" "35.34658" "27.203732" "31.892937" "30.956778" "28.419373" "28.730219" "28.676832" "28.684984" "31.548985" "31.577845" "32.068333" "32.860588" "32.927727" "32.71757" "30.866074" "29.931438" "34.56362"
"76" "hsa-miR-133a-002246" "32.89854" "31.414145" "28.447464" "32.57061" "Undetermined" "32.98546" "29.245043" "32.016068" "28.98171" "Undetermined" "34.47014" "32.905388" "Undetermined" "Undetermined" "31.98448" "31.442675" "30.761326" "Undetermined"
"77" "hsa-miR-133b-002247" "Undetermined" "Undetermined" "32.344246" "Undetermined" "Undetermined" "Undetermined" "33.99073" "34.138706" "32.467796" "Undetermined" "Undetermined" "Undetermined" "Undetermined" "Undetermined" "Undetermined" "Undetermined" "Undetermined" "Undetermined"
"78" "mmu-miR-134-001186" "31.558146" "29.16633" "25.86843" "30.387129" "Undetermined" "29.815153" "28.152218" "31.21077" "29.298418" "Undetermined" "Undetermined" "Undetermined" "Undetermined" "Undetermined" "33.424145" "31.58152" "30.973354" "32.58844"
"79" "hsa-miR-135a-000460" "Undetermined" "Undetermined" "32.336697" "Undetermined" "Undetermined" "Undetermined" "34.027626" "32.506496" "33.189823" "Undetermined" "Undetermined" "Undetermined" "Undetermined" "Undetermined" "Undetermined" "33.968353" "33.89846" "Undetermined"
"80" "hsa-miR-135b-002261" "Undetermined" "Undetermined" "Undetermined" "Undetermined" "Undetermined" "Undetermined" "35.18979" "Undetermined" "Undetermined" "Undetermined" "Undetermined" "Undetermined" "Undetermined" "Undetermined" "Undetermined" "Undetermined" "Undetermined" "Undetermined"
"81" "hsa-miR-136-000592" "Undetermined" "Undetermined" "Undetermined" "Undetermined" "Undetermined" "Undetermined" "Undetermined" "35.990322" "35.462975" "Undetermined" "29.947617" "Undetermined" "Undetermined" "Undetermined" "34.553883" "34.61988" "Undetermined" "34.86856"
"82" "mmu-miR-137-001129" "Undetermined" "Undetermined" "Undetermined" "Undetermined" "Undetermined" "Undetermined" "Undetermined" "Undetermined" "Undetermined" "Undetermined" "Undetermined" "Undetermined" "Undetermined" "Undetermined" "Undetermined" "Undetermined" "Undetermined" "Undetermined"
"83" "hsa-miR-138-002284" "Undetermined" "Undetermined" "32.68359" "Undetermined" "Undetermined" "Undetermined" "34.2237" "34.675884" "Undetermined" "Undetermined" "Undetermined" "Undetermined" "Undetermined" "Undetermined" "Undetermined" "Undetermined" "Undetermined" "Undetermined"
"84" "hsa-miR-139-3p-002313" "33.155598" "32.61623" "27.972614" "32.75499" "Undetermined" "29.865889" "27.264921" "29.209734" "29.136269" "Undetermined" "Undetermined" "Undetermined" "33.60829" "Undetermined" "30.479223" "29.398468" "30.511229" "29.87887"
"85" "hsa-miR-139-5p-002289" "28.993902" "30.873499" "25.792048" "28.573084" "30.205402" "27.258755" "25.243572" "26.47937" "27.018213" "31.210726" "29.216928" "29.113718" "28.255384" "30.504469" "29.522972" "26.86513" "27.40962" "27.765715"
"86" "hsa-miR-140-3p-002234" "31.571926" "33.862545" "30.200047" "34.439392" "32.58139" "31.843653" "30.087402" "31.334402" "32.33769" "34.991608" "33.463406" "34.38932" "35.333187" "33.771248" "35.417625" "32.77209" "30.925129" "34.319992"
"87" "mmu-miR-140-001187" "28.405651" "28.849241" "25.236158" "28.534542" "30.461622" "28.05946" "24.380896" "27.725615" "27.37113" "33.048695" "31.36734" "31.838167" "32.627216" "33.126358" "31.673801" "28.46496" "28.273996" "30.301422"
"88" "hsa-miR-141-000463" "Undetermined" "Undetermined" "32.66839" "Undetermined" "35.027542" "32.48189" "31.990557" "31.961273" "Undetermined" "Undetermined" "Undetermined" "Undetermined" "Undetermined" "Undetermined" "Undetermined" "35.253036" "33.83354" "Undetermined"
"89" "hsa-miR-142-3p-000464" "25.935648" "25.436928" "21.491684" "25.1335" "28.195948" "25.9489" "21.33279" "22.638506" "22.721346" "27.497797" "26.76207" "27.376377" "26.308203" "28.820507" "27.88612" "23.552378" "25.41253" "26.680233"
"90" "hsa-miR-142-5p-002248" "31.232824" "32.07749" "27.887686" "31.48497" "32.594242" "30.923424" "27.945152" "29.407507" "29.158407" "33.455276" "Undetermined" "Undetermined" "34.682064" "33.591843" "33.427307" "31.49108" "30.689777" "33.621876"
"91" "hsa-miR-143-002249" "32.9779" "Undetermined" "29.188227" "33.906406" "Undetermined" "30.177681" "28.244577" "29.115099" "33.81961" "Undetermined" "Undetermined" "Undetermined" "Undetermined" "Undetermined" "Undetermined" "30.302235" "30.780643" "32.994286"
"92" "hsa-miR-145-002278" "30.45484" "29.988598" "24.940426" "30.135403" "33.26887" "29.587076" "25.735228" "26.1475" "27.890139" "33.26825" "35.16515" "35.289734" "31.381983" "Undetermined" "33.913578" "29.305164" "30.448492" "32.594593"
"93" "hsa-miR-146a-000468" "24.042608" "23.607204" "19.880072" "24.247728" "26.492067" "22.393818" "20.26789" "22.36714" "21.96084" "27.511967" "27.377176" "27.313848" "26.379286" "28.218699" "26.202871" "23.405441" "23.595484" "25.233393"
"94" "hsa-miR-146b-3p-002361" "Undetermined" "Undetermined" "Undetermined" "Undetermined" "Undetermined" "33.76773" "30.813858" "Undetermined" "Undetermined" "Undetermined" "Undetermined" "Undetermined" "Undetermined" "Undetermined" "Undetermined" "34.79227" "32.177372" "Undetermined"
"95" "hsa-miR-146b-001097" "27.203724" "26.701717" "23.9509" "27.226795" "29.231031" "27.021566" "23.33315" "25.954601" "25.886234" "31.489851" "30.331642" "30.637272" "29.791618" "31.14305" "29.487072" "27.262417" "26.97706" "28.87267"
"96" "hsa-miR-147b-002262" "Undetermined" "Undetermined" "Undetermined" "Undetermined" "Undetermined" "Undetermined" "Undetermined" "Undetermined" "Undetermined" "Undetermined" "Undetermined" "Undetermined" "Undetermined" "Undetermined" "Undetermined" "Undetermined" "Undetermined" "Undetermined"
"97" "hsa-miR-148a-000470" "31.773073" "32.530968" "27.153866" "30.164919" "29.22555" "28.41213" "26.294403" "27.872684" "27.198072" "33.766045" "30.918415" "31.423134" "34.71437" "32.162075" "31.55847" "29.034159" "28.204967" "30.358145"
"98" "hsa-miR-148b-000471" "33.74104" "30.894968" "28.242378" "33.942863" "Undetermined" "30.683111" "28.512318" "29.447762" "28.812239" "Undetermined" "34.96637" "Undetermined" "Undetermined" "Undetermined" "33.49698" "31.145384" "31.27287" "34.0976"
"99" "hsa-miR-149-002255" "Undetermined" "Undetermined" "30.738405" "Undetermined" "Undetermined" "Undetermined" "Undetermined" "Undetermined" "Undetermined" "Undetermined" "Undetermined" "Undetermined" "Undetermined" "Undetermined" "Undetermined" "Undetermined" "Undetermined" "Undetermined"
"100" "hsa-miR-150-000473" "24.80147" "29.37538" "24.691479" "27.42002" "27.072437" "25.240139" "20.064806" "25.018108" "25.51482" "27.043629" "26.328575" "26.14504" "25.929314" "27.887865" "26.946218" "25.490374" "24.188986" "26.6423"
"101" "hsa-miR-152-000475" "30.6825" "32.060215" "27.14068" "30.949274" "32.39444" "28.269575" "27.115505" "29.28591" "27.94558" "32.320103" "31.79969" "32.00906" "31.11984" "Undetermined" "34.79428" "29.968758" "30.095612" "31.443468"
"102" "mmu-miR-153-001191" "Undetermined" "Undetermined" "Undetermined" "Undetermined" "Undetermined" "Undetermined" "Undetermined" "Undetermined" "Undetermined" "Undetermined" "Undetermined" "Undetermined" "Undetermined" "Undetermined" "Undetermined" "Undetermined" "Undetermined" "Undetermined"
"103" "hsa-miR-154-000477" "Undetermined" "Undetermined" "30.23103" "Undetermined" "Undetermined" "Undetermined" "32.169083" "Undetermined" "Undetermined" "Undetermined" "Undetermined" "Undetermined" "Undetermined" "Undetermined" "Undetermined" "Undetermined" "Undetermined" "Undetermined"
"104" "hsa-miR-181a-000480" "30.379126" "Undetermined" "27.09872" "30.088474" "33.050632" "29.37123" "24.887432" "27.389482" "28.195364" "30.681341" "31.82924" "31.372528" "31.014853" "Undetermined" "30.395971" "28.468521" "29.039362" "30.917173"
"105" "hsa-miR-181c-000482" "35.54428" "Undetermined" "32.459915" "35.29345" "Undetermined" "31.756046" "30.05371" "33.47351" "33.02939" "Undetermined" "Undetermined" "35.664623" "Undetermined" "Undetermined" "37.57735" "33.667896" "34.736893" "35.88471"
"106" "hsa-miR-182-002334" "Undetermined" "Undetermined" "Undetermined" "Undetermined" "35.48137" "Undetermined" "33.8521" "Undetermined" "Undetermined" "Undetermined" "Undetermined" "Undetermined" "34.563786" "Undetermined" "Undetermined" "34.646126" "Undetermined" "Undetermined"
"107" "RNU48-001006" "35.052006" "Undetermined" "33.45721" "Undetermined" "Undetermined" "Undetermined" "21.650007" "35.587616" "34.88154" "34.11102" "35.449417" "33.197906" "Undetermined" "Undetermined" "Undetermined" "34.96963" "Undetermined" "Undetermined"
"108" "hsa-miR-183-002269" "Undetermined" "Undetermined" "Undetermined" "Undetermined" "Undetermined" "Undetermined" "34.653687" "34.695656" "Undetermined" "Undetermined" "Undetermined" "Undetermined" "Undetermined" "Undetermined" "Undetermined" "Undetermined" "Undetermined" "Undetermined"
"109" "hsa-miR-184-000485" "Undetermined" "Undetermined" "Undetermined" "Undetermined" "32.954605" "Undetermined" "27.261261" "Undetermined" "Undetermined" "33.460304" "Undetermined" "Undetermined" "Undetermined" "Undetermined" "Undetermined" "Undetermined" "35.60621" "Undetermined"
"110" "hsa-miR-185-002271" "29.701557" "34.903526" "27.140759" "31.203505" "31.22138" "30.989975" "27.190079" "28.6409" "28.477575" "Undetermined" "31.145027" "31.283783" "31.383202" "31.893923" "30.958706" "29.428902" "28.707111" "31.519875"
"111" "hsa-miR-186-002285" "27.939707" "28.609388" "24.270144" "28.271889" "28.369766" "27.07016" "24.822844" "26.746464" "26.344957" "30.471926" "30.50018" "30.073668" "30.116646" "31.090328" "29.98972" "27.396042" "27.283741" "29.422688"
"112" "mmu-miR-187-001193" "Undetermined" "35.248535" "32.400124" "Undetermined" "Undetermined" "Undetermined" "Undetermined" "Undetermined" "Undetermined" "Undetermined" "Undetermined" "Undetermined" "Undetermined" "Undetermined" "Undetermined" "Undetermined" "Undetermined" "Undetermined"
"113" "hsa-miR-188-3p-002106" "Undetermined" "Undetermined" "Undetermined" "Undetermined" "Undetermined" "Undetermined" "Undetermined" "Undetermined" "Undetermined" "Undetermined" "Undetermined" "Undetermined" "Undetermined" "Undetermined" "Undetermined" "Undetermined" "Undetermined" "Undetermined"
"114" "hsa-miR-190-000489" "Undetermined" "Undetermined" "Undetermined" "Undetermined" "Undetermined" "Undetermined" "31.840836" "32.15124" "Undetermined" "Undetermined" "Undetermined" "Undetermined" "Undetermined" "Undetermined" "Undetermined" "32.983383" "Undetermined" "Undetermined"
"115" "hsa-miR-191-002299" "24.230059" "23.681175" "20.026741" "24.27425" "27.236584" "23.410711" "21.13041" "22.614765" "22.7308" "28.279194" "29.178473" "28.901058" "27.3661" "29.970154" "27.03933" "23.342453" "24.451555" "26.122688"
"116" "hsa-miR-192-000491" "28.292074" "Undetermined" "35.095592" "29.424719" "30.024143" "27.965044" "28.443684" "27.744274" "31.281927" "31.307539" "29.402939" "30.769678" "33.202976" "29.212002" "32.939175" "28.925085" "27.619295" "31.620003"
"117" "hsa-miR-193a-3p-002250" "Undetermined" "Undetermined" "Undetermined" "Undetermined" "Undetermined" "Undetermined" "Undetermined" "Undetermined" "Undetermined" "Undetermined" "Undetermined" "Undetermined" "Undetermined" "Undetermined" "Undetermined" "Undetermined" "Undetermined" "Undetermined"
"118" "hsa-miR-193a-5p-002281" "30.606585" "Undetermined" "30.864754" "31.268972" "31.48921" "29.360167" "27.291136" "29.569311" "30.231169" "31.599096" "31.36556" "32.056606" "32.66392" "31.72256" "34.666332" "34.486588" "29.789272" "32.622345"
"119" "hsa-miR-193b-002367" "28.698984" "32.559376" "30.577433" "31.476519" "35.181286" "29.575851" "28.294924" "28.823713" "Undetermined" "35.320057" "32.002052" "Undetermined" "34.946014" "31.261585" "34.642593" "32.795727" "29.383472" "32.72607"
"120" "hsa-miR-194-000493" "32.341915" "33.54212" "32.24396" "Undetermined" "34.904133" "32.35123" "31.735249" "31.7196" "31.426819" "33.819904" "33.48556" "33.420956" "34.93112" "24.336351" "21.496302" "32.643063" "32.44233" "34.691612"
"121" "hsa-miR-195-000494" "28.435862" "31.67691" "25.564993" "27.54428" "26.520676" "27.719412" "25.490353" "26.285124" "27.66" "29.356302" "27.881968" "28.095263" "28.878857" "27.85963" "29.433014" "27.262518" "26.123991" "29.388529"
"122" "hsa-miR-196b-002215" "Undetermined" "33.23283" "33.040207" "Undetermined" "Undetermined" "Undetermined" "32.24926" "Undetermined" "26.979097" "Undetermined" "Undetermined" "Undetermined" "Undetermined" "Undetermined" "Undetermined" "Undetermined" "Undetermined" "Undetermined"
"123" "hsa-miR-197-000497" "26.840675" "26.008734" "22.388378" "26.20381" "28.319574" "25.942705" "23.225283" "25.49714" "24.743267" "29.128561" "30.086376" "29.756441" "28.817268" "30.178701" "29.075972" "25.237915" "25.868427" "28.101723"
"124" "hsa-miR-198-002273" "Undetermined" "Undetermined" "Undetermined" "Undetermined" "Undetermined" "Undetermined" "Undetermined" "Undetermined" "Undetermined" "Undetermined" "Undetermined" "Undetermined" "Undetermined" "Undetermined" "18.451092" "Undetermined" "Undetermined" "Undetermined"
"125" "hsa-miR-199a-000498" "Undetermined" "Undetermined" "31.340265" "Undetermined" "Undetermined" "Undetermined" "29.40761" "30.734066" "30.057058" "Undetermined" "Undetermined" "32.08582" "Undetermined" "Undetermined" "32.263958" "33.42808" "Undetermined" "Undetermined"
"126" "hsa-miR-199a-3p-002304" "28.337933" "27.04932" "23.151636" "27.36577" "31.08042" "26.541355" "23.37743" "24.947964" "24.92055" "31.247236" "32.439404" "31.56815" "29.558477" "33.05468" "29.041164" "25.536787" "27.120514" "27.722399"
"127" "hsa-miR-199b-000500" "Undetermined" "Undetermined" "32.74355" "Undetermined" "Undetermined" "Undetermined" "31.411331" "32.92253" "32.48985" "Undetermined" "Undetermined" "35.496235" "Undetermined" "Undetermined" "34.82076" "Undetermined" "Undetermined" "Undetermined"
"128" "hsa-miR-200a-000502" "29.553734" "Undetermined" "30.218325" "30.168129" "Undetermined" "28.173197" "28.43918" "29.562408" "28.606674" "Undetermined" "28.477552" "30.3373" "Undetermined" "27.80054" "27.601923" "27.923777" "28.575325" "31.34432"
"129" "hsa-miR-200b-002251" "Undetermined" "Undetermined" "30.380585" "32.269115" "Undetermined" "Undetermined" "30.249287" "32.848183" "34.926617" "Undetermined" "Undetermined" "Undetermined" "Undetermined" "Undetermined" "Undetermined" "Undetermined" "Undetermined" "33.570724"
"130" "hsa-miR-200c-002300" "32.491264" "32.112946" "28.1205" "31.831469" "Undetermined" "32.846745" "29.18119" "29.353384" "30.628723" "Undetermined" "Undetermined" "Undetermined" "Undetermined" "Undetermined" "Undetermined" "33.682045" "33.437412" "Undetermined"
"131" "hsa-miR-202-002363" "Undetermined" "Undetermined" "Undetermined" "Undetermined" "Undetermined" "Undetermined" "34.382202" "35.25185" "Undetermined" "34.806946" "Undetermined" "Undetermined" "Undetermined" "25.506502" "Undetermined" "Undetermined" "Undetermined" "Undetermined"
"132" "hsa-miR-203-000507" "31.780651" "Undetermined" "Undetermined" "Undetermined" "Undetermined" "32.699135" "30.189577" "Undetermined" "Undetermined" "Undetermined" "Undetermined" "Undetermined" "Undetermined" "35.024708" "33.61274" "34.977657" "Undetermined" "33.201866"
"133" "hsa-miR-204-000508" "Undetermined" "34.14645" "30.371641" "32.26362" "Undetermined" "Undetermined" "31.155174" "30.791466" "34.374336" "32.441353" "33.13811" "Undetermined" "34.20666" "Undetermined" "Undetermined" "Undetermined" "33.43713" "Undetermined"
"134" "hsa-miR-205-000509" "Undetermined" "Undetermined" "Undetermined" "Undetermined" "Undetermined" "Undetermined" "33.533504" "Undetermined" "32.917465" "30.170761" "Undetermined" "32.601227" "29.959951" "29.282715" "28.408783" "28.857386" "28.618746" "Undetermined"
"135" "hsa-miR-208b-002290" "Undetermined" "Undetermined" "Undetermined" "Undetermined" "Undetermined" "Undetermined" "Undetermined" "Undetermined" "Undetermined" "Undetermined" "Undetermined" "Undetermined" "Undetermined" "Undetermined" "Undetermined" "Undetermined" "Undetermined" "Undetermined"
"136" "hsa-miR-210-000512" "27.79136" "31.481634" "26.461723" "28.647213" "28.43888" "25.50057" "24.288721" "26.23758" "26.360456" "Undetermined" "32.190056" "Undetermined" "Undetermined" "Undetermined" "Undetermined" "27.363924" "27.820585" "Undetermined"
"137" "hsa-miR-214-002306" "34.582672" "Undetermined" "34.551044" "Undetermined" "Undetermined" "34.74376" "35.265083" "33.978966" "Undetermined" "Undetermined" "Undetermined" "Undetermined" "Undetermined" "35.03708" "Undetermined" "33.146866" "32.035652" "Undetermined"
"138" "hsa-miR-215-000518" "29.828497" "Undetermined" "29.421968" "30.758987" "30.875244" "30.699427" "30.055477" "31.603676" "32.833195" "32.893723" "31.747032" "Undetermined" "Undetermined" "30.593737" "Undetermined" "29.999352" "29.206236" "32.609394"
"139" "hsa-miR-216a-002220" "Undetermined" "Undetermined" "Undetermined" "Undetermined" "Undetermined" "Undetermined" "Undetermined" "Undetermined" "Undetermined" "Undetermined" "Undetermined" "Undetermined" "Undetermined" "Undetermined" "Undetermined" "Undetermined" "31.572924" "Undetermined"
"140" "hsa-miR-216b-002326" "Undetermined" "Undetermined" "Undetermined" "Undetermined" "Undetermined" "Undetermined" "Undetermined" "Undetermined" "Undetermined" "Undetermined" "Undetermined" "Undetermined" "Undetermined" "Undetermined" "Undetermined" "31.12455" "Undetermined" "Undetermined"
"141" "hsa-miR-217-002337" "Undetermined" "Undetermined" "Undetermined" "Undetermined" "Undetermined" "Undetermined" "Undetermined" "Undetermined" "Undetermined" "Undetermined" "Undetermined" "Undetermined" "Undetermined" "Undetermined" "Undetermined" "Undetermined" "Undetermined" "Undetermined"
"142" "hsa-miR-218-000521" "35.517704" "Undetermined" "32.69347" "Undetermined" "Undetermined" "Undetermined" "33.741898" "Undetermined" "Undetermined" "34.960068" "Undetermined" "Undetermined" "Undetermined" "Undetermined" "Undetermined" "Undetermined" "33.019" "33.926273"
"143" "hsa-miR-219-000522" "Undetermined" "Undetermined" "Undetermined" "Undetermined" "Undetermined" "Undetermined" "30.829443" "Undetermined" "Undetermined" "Undetermined" "Undetermined" "Undetermined" "Undetermined" "Undetermined" "Undetermined" "Undetermined" "Undetermined" "Undetermined"
"144" "hsa-miR-221-000524" "26.70799" "26.213829" "22.850134" "25.934828" "Undetermined" "24.43134" "20.645523" "23.526363" "22.72983" "28.338121" "31.262856" "29.909046" "29.705845" "Undetermined" "26.443098" "24.1174" "25.38619" "25.813547"
"145" "hsa-miR-222-002276" "24.919914" "24.699978" "22.089407" "25.437012" "26.292864" "24.880836" "21.987078" "25.092766" "24.276947" "28.40517" "27.70471" "27.290304" "26.968523" "28.671415" "28.227303" "25.092485" "24.881916" "26.89648"
"146" "hsa-miR-223-002295" "20.227367" "19.95892" "15.664792" "20.101154" "22.276485" "18.519892" "15.454835" "17.999594" "17.682472" "23.901789" "23.387215" "23.638893" "22.232498" "24.507318" "21.396969" "18.608763" "18.96759" "20.74071"
"147" "hsa-miR-224-002099" "33.893482" "33.008022" "29.000296" "31.94073" "Undetermined" "30.445375" "27.433655" "30.161623" "28.437822" "Undetermined" "Undetermined" "9.3996935" "31.704086" "Undetermined" "7.4405026" "31.567715" "31.88966" "31.012667"
"148" "hsa-miR-296-3p-002101" "Undetermined" "Undetermined" "Undetermined" "Undetermined" "Undetermined" "34.881634" "Undetermined" "Undetermined" "Undetermined" "Undetermined" "Undetermined" "Undetermined" "Undetermined" "Undetermined" "Undetermined" "Undetermined" "Undetermined" "Undetermined"
"149" "hsa-miR-296-000527" "32.238094" "Undetermined" "28.186272" "32.06053" "32.167473" "30.262531" "27.55791" "29.22438" "29.273514" "34.687824" "31.442717" "Undetermined" "32.39835" "31.69515" "Undetermined" "Undetermined" "30.990519" "32.464283"
"150" "hsa-miR-299-3p-001015" "Undetermined" "Undetermined" "31.748499" "Undetermined" "Undetermined" "Undetermined" "Undetermined" "Undetermined" "Undetermined" "Undetermined" "Undetermined" "Undetermined" "Undetermined" "Undetermined" "Undetermined" "Undetermined" "Undetermined" "Undetermined"
"151" "hsa-miR-299-5p-000600" "Undetermined" "Undetermined" "Undetermined" "Undetermined" "Undetermined" "Undetermined" "35.077133" "Undetermined" "Undetermined" "Undetermined" "Undetermined" "Undetermined" "Undetermined" "Undetermined" "Undetermined" "32.96793" "Undetermined" "Undetermined"
"152" "hsa-miR-301-000528" "29.318684" "29.456316" "25.563606" "29.153385" "32.934765" "28.366125" "26.156618" "27.392097" "27.091167" "32.105362" "34.19834" "31.795908" "32.971874" "Undetermined" "33.476383" "27.698956" "29.342255" "30.492567"
"153" "hsa-miR-301b-002392" "Undetermined" "34.226875" "29.416063" "Undetermined" "Undetermined" "34.010612" "30.436415" "33.872124" "33.34129" "Undetermined" "Undetermined" "Undetermined" "Undetermined" "Undetermined" "Undetermined" "32.333874" "33.59623" "34.37893"
"154" "hsa-miR-302a-000529" "Undetermined" "Undetermined" "Undetermined" "Undetermined" "Undetermined" "35.455124" "31.332521" "30.483927" "31.433022" "Undetermined" "31.383137" "31.205767" "31.214787" "30.306536" "35.38419" "28.42602" "Undetermined" "17.887484"
"155" "ath-miR159a-000338" "22.097502" "23.39526" "21.415707" "22.66864" "22.31387" "23.93121" "22.213528" "21.61855" "23.087809" "23.309021" "22.421574" "22.085434" "21.434341" "24.950325" "24.451797" "22.296162" "21.23059" "22.992157"
"156" "hsa-miR-302b-000531" "Undetermined" "Undetermined" "Undetermined" "Undetermined" "Undetermined" "Undetermined" "Undetermined" "Undetermined" "Undetermined" "Undetermined" "Undetermined" "Undetermined" "Undetermined" "32.20774" "Undetermined" "Undetermined" "Undetermined" "Undetermined"
"157" "hsa-miR-302c-000533" "Undetermined" "Undetermined" "34.206177" "Undetermined" "Undetermined" "32.90885" "Undetermined" "32.059418" "Undetermined" "32.38002" "31.029367" "32.951954" "32.1711" "31.114288" "31.410896" "30.669731" "Undetermined" "32.92153"
"158" "hsa-miR-320-002277" "24.855362" "28.443575" "21.905865" "25.652925" "24.61378" "23.40651" "21.71213" "24.251278" "23.299404" "26.350037" "25.681303" "25.516468" "26.407612" "26.615122" "26.194838" "24.657661" "24.405397" "25.77763"
"159" "hsa-miR-323-3p-002227" "33.400444" "35.43771" "28.460249" "31.563725" "31.930574" "30.567291" "28.749914" "30.445486" "30.129328" "32.254593" "34.854603" "34.791454" "34.07997" "33.192352" "31.704098" "33.588696" "30.486357" "31.9517"
"160" "hsa-miR-324-3p-002161" "32.12067" "33.6761" "29.992876" "32.616154" "33.94535" "33.516644" "28.581556" "31.904055" "30.949411" "35.23933" "34.79584" "34.65387" "34.567204" "34.823936" "34.88891" "32.551067" "31.699043" "33.0079"
"161" "hsa-miR-324-5p-000539" "31.438932" "31.914156" "27.482174" "31.437534" "Undetermined" "30.799389" "26.360458" "28.48864" "28.338095" "Undetermined" "Undetermined" "33.2458" "Undetermined" "Undetermined" "31.096237" "30.395061" "30.84107" "33.658157"
"162" "hsa-miR-326-000542" "Undetermined" "Undetermined" "32.953167" "Undetermined" "Undetermined" "32.312176" "31.95195" "33.30373" "32.375168" "Undetermined" "Undetermined" "Undetermined" "Undetermined" "Undetermined" "Undetermined" "33.699757" "Undetermined" "Undetermined"
"163" "hsa-miR-328-000543" "28.514114" "29.41776" "23.625187" "27.498753" "30.325932" "25.990414" "23.330883" "25.25097" "24.498875" "30.86385" "30.51172" "29.890205" "30.241861" "30.971123" "29.45506" "26.27083" "27.363878" "29.020851"
"164" "hsa-miR-329-001101" "Undetermined" "Undetermined" "31.99055" "Undetermined" "Undetermined" "Undetermined" "31.982477" "34.014523" "33.987946" "Undetermined" "Undetermined" "Undetermined" "35.225533" "Undetermined" "Undetermined" "Undetermined" "Undetermined" "34.432346"
"165" "hsa-miR-330-000544" "32.37169" "33.047733" "28.725048" "32.240234" "34.256447" "31.597412" "29.279108" "29.906754" "31.182901" "Undetermined" "Undetermined" "Undetermined" "33.04475" "Undetermined" "33.39783" "31.926044" "31.469105" "Undetermined"
"166" "hsa-miR-330-5p-002230" "Undetermined" "Undetermined" "Undetermined" "Undetermined" "Undetermined" "Undetermined" "Undetermined" "Undetermined" "Undetermined" "Undetermined" "Undetermined" "Undetermined" "Undetermined" "Undetermined" "Undetermined" "Undetermined" "Undetermined" "Undetermined"
"167" "hsa-miR-331-000545" "28.18994" "29.402552" "25.103493" "28.88047" "31.43886" "27.18926" "25.408945" "26.449917" "26.002958" "32.02068" "31.048855" "31.484911" "29.435246" "30.785204" "30.141155" "27.248846" "27.694212" "29.374878"
"168" "hsa-miR-331-5p-002233" "Undetermined" "Undetermined" "35.592556" "Undetermined" "Undetermined" "34.75718" "34.391468" "35.211205" "33.262226" "Undetermined" "35.046917" "33.578587" "Undetermined" "34.666805" "Undetermined" "31.02477" "Undetermined" "Undetermined"
"169" "hsa-miR-335-000546" "31.03148" "30.152008" "25.258774" "30.409107" "31.30307" "27.99692" "25.868101" "26.805027" "26.473114" "31.521332" "34.006866" "31.948652" "31.672867" "Undetermined" "30.890938" "28.489624" "28.751947" "30.438435"
"170" "hsa-miR-337-5p-002156" "35.427258" "Undetermined" "31.987865" "33.504272" "Undetermined" "32.815342" "30.33365" "31.21127" "32.89784" "24.78479" "Undetermined" "Undetermined" "34.29054" "Undetermined" "Undetermined" "34.55758" "34.844368" "35.28632"
"171" "hsa-miR-338-3p-002252" "Undetermined" "Undetermined" "Undetermined" "Undetermined" "Undetermined" "Undetermined" "31.241684" "34.464157" "Undetermined" "Undetermined" "Undetermined" "Undetermined" "Undetermined" "Undetermined" "Undetermined" "Undetermined" "Undetermined" "Undetermined"
"172" "hsa-miR-339-3p-002184" "32.001274" "31.69395" "28.310932" "32.743153" "Undetermined" "30.006805" "28.123604" "29.976461" "29.61549" "34.862957" "34.959293" "Undetermined" "35.119087" "Undetermined" "34.864807" "30.83472" "30.62818" "33.572525"
"173" "hsa-miR-339-5p-002257" "34.739742" "31.03753" "26.408772" "29.974066" "Undetermined" "29.091595" "26.185253" "29.097525" "28.408722" "Undetermined" "Undetermined" "Undetermined" "35.031242" "Undetermined" "Undetermined" "32.20619" "Undetermined" "Undetermined"
"174" "hsa-miR-340-002258" "33.755898" "30.404827" "27.60737" "30.565918" "34.32623" "30.792799" "28.452597" "29.783796" "29.096947" "Undetermined" "35.39973" "35.49955" "35.41658" "35.48416" "33.979065" "31.983904" "30.392412" "35.13875"
"175" "hsa-miR-155-002623" "30.71253" "30.11979" "28.345554" "31.367926" "30.696884" "30.982351" "28.301702" "30.55405" "30.911163" "33.21716" "32.286026" "33.70523" "31.88511" "26.156244" "35.26085" "30.237007" "31.925512" "32.396515"
"176" "hsa-let-7b-002619" "24.659822" "25.524147" "22.476435" "25.564924" "25.897709" "26.558275" "21.93116" "25.281883" "25.322855" "30.567635" "30.697704" "29.83125" "29.063978" "29.452644" "29.173698" "25.5721" "25.695639" "27.118437"
"177" "hsa-miR-342-3p-002260" "25.20595" "26.25591" "22.944733" "26.140865" "27.65973" "26.196943" "22.99003" "26.233416" "26.133768" "30.225172" "28.742203" "29.166693" "28.4043" "29.954384" "29.590754" "25.549074" "25.797056" "27.895952"
"178" "hsa-miR-342-5p-002147" "Undetermined" "Undetermined" "Undetermined" "Undetermined" "Undetermined" "Undetermined" "28.138817" "Undetermined" "33.95133" "Undetermined" "Undetermined" "Undetermined" "Undetermined" "Undetermined" "Undetermined" "25.069996" "Undetermined" "Undetermined"
"179" "hsa-miR-345-002186" "31.151022" "33.92914" "27.537045" "30.978731" "33.055386" "29.538162" "26.302309" "28.711355" "29.889381" "32.48029" "33.364315" "33.105553" "32.41559" "33.763565" "32.332184" "30.309395" "29.606598" "33.302162"
"180" "hsa-miR-361-000554" "34.96683" "Undetermined" "28.068775" "35.211975" "Undetermined" "29.72453" "28.057428" "30.497202" "29.684277" "Undetermined" "34.482296" "Undetermined" "35.119213" "Undetermined" "Undetermined" "31.707483" "35.114914" "Undetermined"
"181" "hsa-miR-362-3p-002117" "Undetermined" "Undetermined" "34.919243" "Undetermined" "Undetermined" "35.39613" "32.963146" "32.504826" "35.080154" "Undetermined" "Undetermined" "Undetermined" "Undetermined" "Undetermined" "35.472984" "Undetermined" "33.93092" "Undetermined"
"182" "hsa-miR-362-001273" "34.550663" "Undetermined" "31.397804" "Undetermined" "Undetermined" "Undetermined" "31.774158" "Undetermined" "35.021877" "Undetermined" "Undetermined" "Undetermined" "Undetermined" "Undetermined" "Undetermined" "33.661972" "Undetermined" "Undetermined"
"183" "hsa-miR-363-001271" "Undetermined" "Undetermined" "31.151749" "32.150345" "30.575632" "31.280678" "30.2769" "29.072773" "30.513897" "31.182455" "32.250706" "Undetermined" "30.646578" "Undetermined" "Undetermined" "Undetermined" "Undetermined" "Undetermined"
"184" "hsa-miR-365-001020" "31.231596" "34.114315" "30.984589" "32.98452" "34.205383" "31.729282" "29.769497" "30.08827" "33.30375" "35.202915" "35.158806" "35.479973" "35.28174" "34.085407" "35.554832" "34.945763" "30.491663" "34.344963"
"185" "hsa-miR-367-000555" "Undetermined" "Undetermined" "Undetermined" "Undetermined" "Undetermined" "29.249601" "28.55269" "Undetermined" "30.366339" "31.721142" "32.932335" "33.74601" "Undetermined" "29.216747" "29.4787" "29.304886" "Undetermined" "Undetermined"
"186" "hsa-miR-369-3p-000557" "Undetermined" "Undetermined" "31.40084" "Undetermined" "Undetermined" "Undetermined" "31.917233" "Undetermined" "Undetermined" "Undetermined" "Undetermined" "Undetermined" "Undetermined" "Undetermined" "Undetermined" "Undetermined" "Undetermined" "Undetermined"
"187" "hsa-miR-369-5p-001021" "35.35099" "Undetermined" "33.00404" "Undetermined" "Undetermined" "35.083916" "34.724678" "34.889915" "35.33752" "Undetermined" "Undetermined" "Undetermined" "35.224262" "Undetermined" "Undetermined" "Undetermined" "35.550472" "Undetermined"
"188" "hsa-miR-370-002275" "30.505865" "Undetermined" "28.315798" "33.83394" "Undetermined" "28.97575" "27.394938" "28.04337" "28.199081" "Undetermined" "Undetermined" "Undetermined" "Undetermined" "Undetermined" "30.695007" "30.979664" "30.946028" "31.259285"
"189" "hsa-miR-371-3p-002124" "Undetermined" "Undetermined" "Undetermined" "Undetermined" "Undetermined" "Undetermined" "Undetermined" "Undetermined" "Undetermined" "Undetermined" "Undetermined" "Undetermined" "Undetermined" "Undetermined" "Undetermined" "Undetermined" "Undetermined" "Undetermined"
"190" "hsa-miR-372-000560" "33.635715" "Undetermined" "Undetermined" "Undetermined" "Undetermined" "Undetermined" "Undetermined" "Undetermined" "Undetermined" "Undetermined" "Undetermined" "Undetermined" "Undetermined" "Undetermined" "Undetermined" "Undetermined" "Undetermined" "Undetermined"
"191" "hsa-miR-373-000561" "Undetermined" "Undetermined" "Undetermined" "Undetermined" "Undetermined" "Undetermined" "Undetermined" "Undetermined" "Undetermined" "Undetermined" "Undetermined" "Undetermined" "Undetermined" "Undetermined" "Undetermined" "Undetermined" "Undetermined" "Undetermined"
"192" "hsa-miR-374-000563" "28.854073" "29.187471" "26.00146" "30.060843" "32.37506" "28.712759" "26.839048" "26.958878" "27.362928" "32.310307" "32.33236" "31.001059" "31.032417" "31.180914" "31.752098" "28.033909" "28.597202" "31.035149"
"193" "mmu-miR-374-5p-001319" "28.834679" "28.272583" "24.432026" "28.586119" "29.978928" "28.009365" "25.802814" "29.619928" "26.462505" "30.66647" "31.50472" "30.204786" "31.58844" "29.198587" "30.161459" "27.329765" "28.449375" "30.372444"
"194" "hsa-miR-375-000564" "31.28178" "Undetermined" "28.47149" "29.667265" "30.074604" "26.42716" "29.786345" "28.369585" "29.503826" "31.432573" "28.143677" "29.435007" "31.348425" "32.23179" "30.056374" "29.232874" "28.621899" "33.31159"
"195" "hsa-miR-376a-000565" "30.418999" "32.182495" "26.507557" "31.60374" "35.225056" "28.715277" "27.105696" "28.423042" "28.164957" "34.90642" "35.563915" "Undetermined" "35.09099" "Undetermined" "31.777248" "30.443735" "29.163446" "34.817863"
"196" "hsa-miR-376b-001102" "Undetermined" "Undetermined" "Undetermined" "Undetermined" "Undetermined" "Undetermined" "32.7136" "Undetermined" "Undetermined" "Undetermined" "Undetermined" "Undetermined" "Undetermined" "Undetermined" "Undetermined" "Undetermined" "Undetermined" "Undetermined"
"197" "hsa-miR-377-000566" "Undetermined" "Undetermined" "32.728527" "Undetermined" "Undetermined" "Undetermined" "Undetermined" "Undetermined" "Undetermined" "Undetermined" "Undetermined" "Undetermined" "Undetermined" "Undetermined" "Undetermined" "Undetermined" "Undetermined" "Undetermined"
"198" "mmu-miR-379-001138" "32.10526" "Undetermined" "28.603088" "34.800056" "Undetermined" "29.9191" "27.698267" "29.337729" "30.426184" "Undetermined" "Undetermined" "Undetermined" "Undetermined" "Undetermined" "33.319324" "31.769333" "30.461996" "31.551498"
"199" "hsa-miR-380-3p-000569" "Undetermined" "Undetermined" "Undetermined" "Undetermined" "Undetermined" "Undetermined" "30.546879" "Undetermined" "Undetermined" "Undetermined" "Undetermined" "Undetermined" "Undetermined" "Undetermined" "Undetermined" "Undetermined" "Undetermined" "Undetermined"
"200" "hsa-miR-381-000571" "Undetermined" "Undetermined" "Undetermined" "Undetermined" "Undetermined" "Undetermined" "36.273895" "39.90591" "Undetermined" "Undetermined" "Undetermined" "Undetermined" "Undetermined" "Undetermined" "Undetermined" "Undetermined" "Undetermined" "Undetermined"
"201" "hsa-miR-382-000572" "33.45854" "33.26509" "24.483883" "35.06149" "Undetermined" "26.668467" "24.292974" "27.67226" "26.301281" "Undetermined" "Undetermined" "Undetermined" "Undetermined" "Undetermined" "34.516388" "27.343206" "28.66768" "29.66649"
"202" "hsa-miR-383-000573" "Undetermined" "Undetermined" "Undetermined" "21.756823" "Undetermined" "Undetermined" "Undetermined" "Undetermined" "34.725937" "Undetermined" "Undetermined" "Undetermined" "Undetermined" "Undetermined" "Undetermined" "Undetermined" "Undetermined" "Undetermined"
"203" "hsa-miR-409-5p-002331" "Undetermined" "Undetermined" "31.465683" "Undetermined" "Undetermined" "Undetermined" "30.264627" "33.35507" "Undetermined" "Undetermined" "Undetermined" "Undetermined" "Undetermined" "Undetermined" "Undetermined" "Undetermined" "Undetermined" "Undetermined"
"204" "hsa-miR-410-001274" "32.463573" "Undetermined" "27.56206" "34.37236" "34.545273" "29.468952" "29.306532" "29.976265" "29.463087" "34.858444" "Undetermined" "Undetermined" "33.227562" "Undetermined" "33.53697" "31.873997" "30.796549" "31.17049"
"205" "hsa-miR-411-001610" "33.437405" "Undetermined" "30.412035" "Undetermined" "Undetermined" "30.479736" "29.014574" "31.417496" "31.396358" "Undetermined" "Undetermined" "Undetermined" "33.45068" "Undetermined" "Undetermined" "32.519062" "32.023296" "32.458122"
"206" "hsa-miR-422a-002297" "Undetermined" "Undetermined" "Undetermined" "12.468385" "Undetermined" "Undetermined" "34.900692" "33.45163" "Undetermined" "Undetermined" "Undetermined" "Undetermined" "Undetermined" "Undetermined" "Undetermined" "Undetermined" "Undetermined" "Undetermined"
"207" "hsa-miR-423-5p-002340" "30.415998" "30.36709" "26.625757" "30.099092" "29.278343" "31.792816" "25.661066" "28.354443" "27.943317" "31.083134" "31.105333" "30.370235" "31.515886" "31.766039" "34.64413" "30.265827" "29.806305" "31.337267"
"208" "hsa-miR-424-000604" "Undetermined" "Undetermined" "32.59748" "Undetermined" "Undetermined" "Undetermined" "32.01896" "31.495182" "31.817276" "Undetermined" "Undetermined" "33.982193" "Undetermined" "27.958952" "Undetermined" "Undetermined" "Undetermined" "Undetermined"
"209" "hsa-miR-425-5p-001516" "26.516586" "28.387917" "24.217043" "26.948408" "26.703632" "25.333315" "23.650934" "25.227556" "25.395174" "28.074768" "27.275389" "27.457367" "29.033941" "28.609056" "27.203268" "26.294106" "25.35159" "27.942282"
"210" "hsa-miR-429-001024" "Undetermined" "Undetermined" "Undetermined" "Undetermined" "Undetermined" "Undetermined" "Undetermined" "35.199898" "34.75851" "Undetermined" "Undetermined" "Undetermined" "Undetermined" "Undetermined" "Undetermined" "34.86693" "35.244957" "Undetermined"
"211" "hsa-miR-431-001979" "35.4056" "Undetermined" "31.354769" "34.94536" "Undetermined" "33.157375" "30.069986" "31.084936" "34.991306" "Undetermined" "Undetermined" "Undetermined" "Undetermined" "Undetermined" "Undetermined" "Undetermined" "34.916862" "Undetermined"
"212" "hsa-miR-433-001028" "34.856888" "Undetermined" "28.61641" "31.143728" "Undetermined" "31.452612" "28.314362" "30.366701" "29.132553" "15.851676" "Undetermined" "Undetermined" "33.429367" "Undetermined" "31.497923" "31.695318" "31.158892" "32.016537"
"213" "hsa-miR-449-001030" "Undetermined" "Undetermined" "Undetermined" "Undetermined" "Undetermined" "Undetermined" "35.474396" "Undetermined" "Undetermined" "Undetermined" "Undetermined" "Undetermined" "Undetermined" "12.512275" "Undetermined" "Undetermined" "Undetermined" "Undetermined"
"214" "hsa-miR-449b-001608" "Undetermined" "Undetermined" "33.750427" "Undetermined" "Undetermined" "Undetermined" "Undetermined" "Undetermined" "Undetermined" "Undetermined" "Undetermined" "Undetermined" "Undetermined" "Undetermined" "Undetermined" "Undetermined" "Undetermined" "Undetermined"
"215" "hsa-miR-450a-002303" "Undetermined" "Undetermined" "34.643642" "Undetermined" "Undetermined" "Undetermined" "34.703102" "Undetermined" "Undetermined" "Undetermined" "Undetermined" "Undetermined" "Undetermined" "Undetermined" "Undetermined" "Undetermined" "Undetermined" "Undetermined"
"216" "hsa-miR-450b-3p-002208" "Undetermined" "Undetermined" "Undetermined" "Undetermined" "Undetermined" "Undetermined" "Undetermined" "Undetermined" "Undetermined" "Undetermined" "Undetermined" "Undetermined" "Undetermined" "Undetermined" "Undetermined" "Undetermined" "Undetermined" "13.932138"
"217" "hsa-miR-450b-5p-002207" "Undetermined" "Undetermined" "Undetermined" "Undetermined" "Undetermined" "Undetermined" "Undetermined" "35.182625" "27.939312" "34.152103" "Undetermined" "Undetermined" "Undetermined" "Undetermined" "Undetermined" "35.01189" "Undetermined" "Undetermined"
"218" "mmu-miR-451-001141" "22.51144" "27.481232" "21.421513" "23.947327" "22.409803" "23.004307" "21.528988" "20.932253" "23.717367" "25.177774" "23.068886" "23.630293" "24.522697" "23.266727" "24.8231" "23.126406" "21.475935" "25.937302"
"219" "hsa-miR-452-002329" "Undetermined" "Undetermined" "32.222713" "33.273228" "Undetermined" "33.20719" "32.71216" "33.42083" "32.490936" "Undetermined" "Undetermined" "Undetermined" "Undetermined" "Undetermined" "Undetermined" "33.29816" "Undetermined" "Undetermined"
"220" "hsa-miR-453-002318" "Undetermined" "Undetermined" "Undetermined" "Undetermined" "Undetermined" "Undetermined" "Undetermined" "Undetermined" "Undetermined" "Undetermined" "Undetermined" "Undetermined" "Undetermined" "Undetermined" "Undetermined" "Undetermined" "Undetermined" "Undetermined"
"221" "hsa-miR-454-002323" "31.047422" "28.24867" "26.68947" "30.042118" "33.348213" "30.925661" "28.022978" "30.608654" "29.423597" "33.57978" "32.954376" "34.293068" "32.87871" "35.43424" "35.485554" "30.110853" "31.494316" "34.659245"
"222" "hsa-miR-455-3p-002244" "Undetermined" "Undetermined" "Undetermined" "Undetermined" "35.044586" "Undetermined" "Undetermined" "Undetermined" "Undetermined" "Undetermined" "Undetermined" "Undetermined" "Undetermined" "Undetermined" "Undetermined" "33.907658" "Undetermined" "Undetermined"
"223" "hsa-miR-455-001280" "Undetermined" "Undetermined" "Undetermined" "34.77692" "Undetermined" "Undetermined" "Undetermined" "Undetermined" "Undetermined" "Undetermined" "Undetermined" "Undetermined" "Undetermined" "Undetermined" "Undetermined" "Undetermined" "Undetermined" "Undetermined"
"224" "hsa-miR-483-5p-002338" "28.344843" "31.318165" "29.480587" "30.010113" "30.313307" "26.47745" "28.429335" "29.217772" "32.324287" "30.78681" "30.558632" "31.18536" "31.450544" "32.099712" "31.581446" "30.948927" "29.098896" "31.41502"
"225" "hsa-miR-484-001821" "23.755732" "23.484728" "20.618315" "24.965448" "24.513313" "23.981" "22.417446" "22.981525" "22.922056" "27.561577" "27.2236" "26.499998" "27.590124" "26.175549" "26.555668" "24.063087" "23.805056" "26.152216"
"226" "hsa-miR-485-3p-001277" "32.083565" "Undetermined" "26.119669" "30.56225" "35.413803" "30.197775" "27.229404" "28.802544" "29.533876" "33.71189" "Undetermined" "Undetermined" "35.420433" "Undetermined" "35.37184" "30.054178" "30.853613" "30.401588"
"227" "hsa-miR-485-5p-001036" "Undetermined" "Undetermined" "Undetermined" "Undetermined" "Undetermined" "Undetermined" "Undetermined" "Undetermined" "Undetermined" "Undetermined" "Undetermined" "Undetermined" "Undetermined" "Undetermined" "Undetermined" "Undetermined" "Undetermined" "Undetermined"
"228" "hsa-miR-486-3p-002093" "34.796707" "Undetermined" "30.090916" "31.799831" "31.973446" "30.949972" "29.95311" "30.41701" "31.391731" "Undetermined" "Undetermined" "Undetermined" "Undetermined" "Undetermined" "Undetermined" "31.013159" "32.536358" "Undetermined"
"229" "hsa-miR-486-001278" "25.507488" "29.298111" "23.722134" "26.084688" "24.70968" "25.836246" "24.767883" "25.370504" "26.570753" "27.396307" "26.014036" "26.259132" "27.526005" "26.766672" "27.79737" "25.43457" "24.563862" "27.947788"
"230" "hsa-miR-487a-001279" "Undetermined" "Undetermined" "31.229359" "32.916622" "33.329094" "Undetermined" "Undetermined" "Undetermined" "Undetermined" "Undetermined" "Undetermined" "Undetermined" "Undetermined" "Undetermined" "Undetermined" "Undetermined" "Undetermined" "Undetermined"
"231" "hsa-miR-487b-001285" "33.917294" "33.377758" "30.38488" "Undetermined" "Undetermined" "32.559547" "31.44266" "31.375727" "32.55427" "Undetermined" "Undetermined" "Undetermined" "35.21859" "Undetermined" "Undetermined" "34.374268" "33.498974" "Undetermined"
"232" "hsa-miR-488-002357" "Undetermined" "Undetermined" "Undetermined" "Undetermined" "Undetermined" "Undetermined" "Undetermined" "Undetermined" "Undetermined" "Undetermined" "Undetermined" "Undetermined" "Undetermined" "Undetermined" "Undetermined" "Undetermined" "Undetermined" "Undetermined"
"233" "hsa-miR-489-002358" "33.413006" "Undetermined" "Undetermined" "34.66742" "Undetermined" "Undetermined" "Undetermined" "Undetermined" "Undetermined" "Undetermined" "Undetermined" "Undetermined" "Undetermined" "Undetermined" "Undetermined" "Undetermined" "Undetermined" "Undetermined"
"234" "hsa-miR-490-001037" "Undetermined" "Undetermined" "Undetermined" "Undetermined" "Undetermined" "Undetermined" "Undetermined" "Undetermined" "Undetermined" "Undetermined" "Undetermined" "Undetermined" "Undetermined" "Undetermined" "Undetermined" "Undetermined" "Undetermined" "Undetermined"
"235" "hsa-miR-491-3p-002360" "Undetermined" "Undetermined" "Undetermined" "Undetermined" "Undetermined" "Undetermined" "34.632397" "Undetermined" "Undetermined" "Undetermined" "Undetermined" "Undetermined" "Undetermined" "Undetermined" "Undetermined" "Undetermined" "Undetermined" "Undetermined"
"236" "mmu-miR-491-001630" "Undetermined" "31.778555" "30.35937" "32.517113" "Undetermined" "32.340107" "29.421705" "31.07046" "32.000057" "Undetermined" "Undetermined" "31.076189" "30.784765" "30.870274" "28.66095" "32.461742" "31.215595" "35.20145"
"237" "hsa-miR-493-002364" "Undetermined" "Undetermined" "34.644596" "Undetermined" "Undetermined" "Undetermined" "32.440777" "32.45051" "33.366604" "Undetermined" "Undetermined" "Undetermined" "Undetermined" "Undetermined" "Undetermined" "Undetermined" "Undetermined" "Undetermined"
"238" "hsa-miR-494-002365" "Undetermined" "34.460754" "29.250729" "34.4621" "Undetermined" "32.28883" "29.53851" "31.096752" "30.852625" "Undetermined" "Undetermined" "Undetermined" "35.25837" "Undetermined" "Undetermined" "33.00797" "33.123844" "34.775543"
"239" "mmu-miR-495-001663" "31.337503" "32.1849" "26.43465" "31.219818" "Undetermined" "31.635096" "27.745842" "28.644327" "29.22621" "Undetermined" "Undetermined" "Undetermined" "34.920284" "Undetermined" "34.928177" "33.328625" "31.36763" "33.589172"
"240" "mmu-miR-496-001953" "Undetermined" "Undetermined" "33.98391" "Undetermined" "Undetermined" "Undetermined" "Undetermined" "Undetermined" "34.31409" "Undetermined" "Undetermined" "Undetermined" "Undetermined" "Undetermined" "Undetermined" "Undetermined" "Undetermined" "Undetermined"
"241" "hsa-miR-499-3p-002427" "Undetermined" "Undetermined" "Undetermined" "Undetermined" "Undetermined" "Undetermined" "Undetermined" "Undetermined" "Undetermined" "Undetermined" "Undetermined" "Undetermined" "Undetermined" "Undetermined" "Undetermined" "Undetermined" "Undetermined" "Undetermined"
"242" "mmu-miR-499-001352" "Undetermined" "Undetermined" "Undetermined" "Undetermined" "Undetermined" "Undetermined" "Undetermined" "Undetermined" "Undetermined" "Undetermined" "Undetermined" "Undetermined" "Undetermined" "Undetermined" "Undetermined" "Undetermined" "Undetermined" "Undetermined"
"243" "hsa-miR-500-002428" "Undetermined" "Undetermined" "Undetermined" "Undetermined" "Undetermined" "Undetermined" "31.026264" "Undetermined" "Undetermined" "Undetermined" "Undetermined" "Undetermined" "32.871307" "Undetermined" "Undetermined" "Undetermined" "Undetermined" "32.99336"
"244" "hsa-miR-501-3p-002435" "Undetermined" "Undetermined" "Undetermined" "Undetermined" "Undetermined" "Undetermined" "31.287216" "Undetermined" "Undetermined" "Undetermined" "Undetermined" "Undetermined" "Undetermined" "Undetermined" "Undetermined" "Undetermined" "Undetermined" "Undetermined"
"245" "hsa-miR-501-001047" "Undetermined" "Undetermined" "Undetermined" "Undetermined" "Undetermined" "22.04167" "Undetermined" "Undetermined" "Undetermined" "Undetermined" "Undetermined" "Undetermined" "Undetermined" "Undetermined" "Undetermined" "Undetermined" "Undetermined" "Undetermined"
"246" "hsa-miR-502-3p-002083" "Undetermined" "Undetermined" "35.106945" "33.570026" "34.26376" "35.344337" "31.779818" "32.72361" "35.103477" "Undetermined" "34.57367" "Undetermined" "Undetermined" "35.085316" "35.553448" "35.43551" "Undetermined" "34.12747"
"247" "hsa-miR-502-001109" "Undetermined" "Undetermined" "33.291904" "Undetermined" "Undetermined" "Undetermined" "31.998121" "Undetermined" "33.541035" "Undetermined" "Undetermined" "Undetermined" "Undetermined" "Undetermined" "Undetermined" "Undetermined" "Undetermined" "Undetermined"
"248" "hsa-miR-503-001048" "Undetermined" "Undetermined" "31.771427" "Undetermined" "Undetermined" "Undetermined" "Undetermined" "32.940212" "Undetermined" "Undetermined" "Undetermined" "Undetermined" "Undetermined" "Undetermined" "Undetermined" "Undetermined" "Undetermined" "Undetermined"
"249" "hsa-miR-504-002084" "Undetermined" "Undetermined" "Undetermined" "Undetermined" "Undetermined" "Undetermined" "Undetermined" "Undetermined" "Undetermined" "Undetermined" "Undetermined" "Undetermined" "Undetermined" "Undetermined" "Undetermined" "Undetermined" "Undetermined" "Undetermined"
"250" "hsa-miR-505-002089" "Undetermined" "Undetermined" "29.27397" "Undetermined" "Undetermined" "Undetermined" "28.695509" "29.008734" "29.478085" "Undetermined" "Undetermined" "Undetermined" "16.315481" "Undetermined" "Undetermined" "30.818182" "Undetermined" "Undetermined"
"251" "hsa-miR-507-001051" "Undetermined" "Undetermined" "Undetermined" "Undetermined" "Undetermined" "Undetermined" "Undetermined" "Undetermined" "Undetermined" "Undetermined" "Undetermined" "Undetermined" "Undetermined" "Undetermined" "Undetermined" "Undetermined" "Undetermined" "Undetermined"
"252" "hsa-miR-508-001052" "Undetermined" "Undetermined" "Undetermined" "Undetermined" "Undetermined" "Undetermined" "Undetermined" "Undetermined" "Undetermined" "Undetermined" "Undetermined" "Undetermined" "Undetermined" "Undetermined" "Undetermined" "Undetermined" "Undetermined" "Undetermined"
"253" "hsa-miR-508-5p-002092" "Undetermined" "Undetermined" "Undetermined" "Undetermined" "Undetermined" "Undetermined" "Undetermined" "Undetermined" "Undetermined" "Undetermined" "Undetermined" "Undetermined" "Undetermined" "Undetermined" "Undetermined" "Undetermined" "Undetermined" "Undetermined"
"254" "hsa-miR-509-5p-002235" "Undetermined" "Undetermined" "Undetermined" "Undetermined" "Undetermined" "Undetermined" "38.60156" "Undetermined" "34.77531" "35.290936" "35.3078" "Undetermined" "33.86928" "Undetermined" "34.99042" "35.21968" "31.11576" "Undetermined"
"255" "hsa-miR-510-002241" "Undetermined" "Undetermined" "Undetermined" "Undetermined" "Undetermined" "Undetermined" "Undetermined" "Undetermined" "Undetermined" "Undetermined" "Undetermined" "Undetermined" "Undetermined" "Undetermined" "Undetermined" "Undetermined" "15.859498" "Undetermined"
"256" "hsa-miR-512-3p-001823" "Undetermined" "Undetermined" "Undetermined" "Undetermined" "35.017612" "Undetermined" "32.15762" "Undetermined" "Undetermined" "Undetermined" "Undetermined" "Undetermined" "39.404106" "Undetermined" "Undetermined" "Undetermined" "33.378372" "Undetermined"
"257" "hsa-miR-512-5p-001145" "Undetermined" "Undetermined" "Undetermined" "Undetermined" "Undetermined" "Undetermined" "Undetermined" "Undetermined" "Undetermined" "Undetermined" "Undetermined" "Undetermined" "Undetermined" "Undetermined" "Undetermined" "Undetermined" "Undetermined" "Undetermined"
"258" "hsa-miR-513-5p-002090" "Undetermined" "Undetermined" "Undetermined" "Undetermined" "Undetermined" "Undetermined" "Undetermined" "Undetermined" "Undetermined" "Undetermined" "Undetermined" "Undetermined" "Undetermined" "Undetermined" "Undetermined" "Undetermined" "Undetermined" "Undetermined"
"259" "hsa-miR-515-3p-002369" "Undetermined" "Undetermined" "Undetermined" "Undetermined" "Undetermined" "Undetermined" "Undetermined" "Undetermined" "Undetermined" "Undetermined" "Undetermined" "Undetermined" "Undetermined" "Undetermined" "Undetermined" "Undetermined" "Undetermined" "Undetermined"
"260" "hsa-miR-515-5p-001112" "Undetermined" "Undetermined" "Undetermined" "Undetermined" "Undetermined" "Undetermined" "Undetermined" "Undetermined" "Undetermined" "Undetermined" "Undetermined" "Undetermined" "Undetermined" "Undetermined" "Undetermined" "Undetermined" "35.369118" "Undetermined"
"261" "hsa-miR-516a-5p-002416" "Undetermined" "Undetermined" "Undetermined" "Undetermined" "Undetermined" "Undetermined" "Undetermined" "Undetermined" "Undetermined" "Undetermined" "Undetermined" "Undetermined" "Undetermined" "Undetermined" "Undetermined" "Undetermined" "Undetermined" "Undetermined"
"262" "hsa-miR-516b-001150" "Undetermined" "Undetermined" "Undetermined" "Undetermined" "Undetermined" "Undetermined" "Undetermined" "Undetermined" "Undetermined" "Undetermined" "Undetermined" "Undetermined" "Undetermined" "Undetermined" "Undetermined" "Undetermined" "Undetermined" "Undetermined"
"263" "hsa-miR-517a-002402" "Undetermined" "Undetermined" "Undetermined" "Undetermined" "Undetermined" "Undetermined" "Undetermined" "Undetermined" "Undetermined" "Undetermined" "Undetermined" "Undetermined" "35.257202" "Undetermined" "Undetermined" "Undetermined" "34.438416" "Undetermined"
"264" "hsa-miR-517c-001153" "Undetermined" "23.703588" "Undetermined" "Undetermined" "12.7228775" "Undetermined" "34.25677" "Undetermined" "Undetermined" "Undetermined" "Undetermined" "Undetermined" "36.308807" "Undetermined" "Undetermined" "Undetermined" "34.773136" "Undetermined"
"265" "hsa-miR-518a-3p-002397" "Undetermined" "Undetermined" "Undetermined" "Undetermined" "Undetermined" "Undetermined" "Undetermined" "Undetermined" "Undetermined" "Undetermined" "Undetermined" "Undetermined" "Undetermined" "Undetermined" "Undetermined" "Undetermined" "Undetermined" "Undetermined"
"266" "hsa-miR-518a-5p-002396" "Undetermined" "Undetermined" "Undetermined" "Undetermined" "Undetermined" "Undetermined" "Undetermined" "Undetermined" "Undetermined" "35.863884" "Undetermined" "Undetermined" "Undetermined" "Undetermined" "Undetermined" "Undetermined" "Undetermined" "Undetermined"
"267" "hsa-miR-518b-001156" "35.475918" "Undetermined" "18.527348" "Undetermined" "Undetermined" "Undetermined" "33.929806" "Undetermined" "Undetermined" "20.710716" "20.573103" "23.125843" "11.313921" "22.750122" "10.703821" "Undetermined" "20.404825" "Undetermined"
"268" "hsa-miR-518c-002401" "Undetermined" "Undetermined" "Undetermined" "Undetermined" "Undetermined" "Undetermined" "Undetermined" "Undetermined" "Undetermined" "Undetermined" "Undetermined" "Undetermined" "Undetermined" "Undetermined" "Undetermined" "Undetermined" "Undetermined" "Undetermined"
"269" "hsa-miR-518d-001159" "30.467257" "29.482416" "31.456015" "31.770943" "30.88481" "31.648932" "31.460972" "30.31172" "30.831165" "30.250496" "30.500992" "30.403679" "30.569101" "30.695955" "30.601994" "30.999905" "29.892984" "29.936838"
"270" "hsa-miR-518d-5p-002389" "Undetermined" "Undetermined" "Undetermined" "Undetermined" "Undetermined" "Undetermined" "Undetermined" "Undetermined" "Undetermined" "Undetermined" "Undetermined" "Undetermined" "Undetermined" "Undetermined" "Undetermined" "Undetermined" "Undetermined" "Undetermined"
"271" "hsa-miR-518e-002395" "Undetermined" "Undetermined" "Undetermined" "Undetermined" "Undetermined" "Undetermined" "Undetermined" "Undetermined" "Undetermined" "Undetermined" "19.835596" "Undetermined" "Undetermined" "Undetermined" "Undetermined" "Undetermined" "Undetermined" "Undetermined"
"272" "hsa-miR-518f-002388" "Undetermined" "Undetermined" "35.046646" "34.94481" "27.20262" "28.502632" "Undetermined" "28.748644" "33.4151" "29.469038" "24.586462" "34.928734" "24.234041" "30.018726" "23.051104" "23.252777" "28.708504" "25.526611"
"273" "hsa-miR-519a-002415" "Undetermined" "Undetermined" "24.851688" "Undetermined" "Undetermined" "Undetermined" "Undetermined" "35.487823" "Undetermined" "Undetermined" "Undetermined" "Undetermined" "Undetermined" "Undetermined" "Undetermined" "35.484676" "35.2485" "Undetermined"
"274" "hsa-miR-519d-002403" "Undetermined" "Undetermined" "Undetermined" "Undetermined" "Undetermined" "Undetermined" "Undetermined" "Undetermined" "Undetermined" "Undetermined" "Undetermined" "19.941553" "Undetermined" "Undetermined" "Undetermined" "Undetermined" "Undetermined" "Undetermined"
"275" "hsa-miR-519e-002370" "Undetermined" "Undetermined" "Undetermined" "Undetermined" "Undetermined" "Undetermined" "Undetermined" "Undetermined" "Undetermined" "Undetermined" "Undetermined" "Undetermined" "Undetermined" "Undetermined" "Undetermined" "Undetermined" "Undetermined" "Undetermined"
"276" "hsa-miR-520a-001167" "Undetermined" "Undetermined" "Undetermined" "Undetermined" "Undetermined" "Undetermined" "Undetermined" "Undetermined" "Undetermined" "Undetermined" "Undetermined" "Undetermined" "Undetermined" "Undetermined" "Undetermined" "Undetermined" "Undetermined" "Undetermined"
"277" "hsa-miR-520a#-001168" "Undetermined" "Undetermined" "Undetermined" "Undetermined" "Undetermined" "Undetermined" "Undetermined" "Undetermined" "Undetermined" "Undetermined" "Undetermined" "Undetermined" "Undetermined" "Undetermined" "Undetermined" "Undetermined" "Undetermined" "Undetermined"
"278" "hsa-miR-520d-5p-002393" "Undetermined" "35.45636" "35.266415" "Undetermined" "Undetermined" "Undetermined" "Undetermined" "Undetermined" "34.926273" "35.164806" "35.523804" "35.41682" "Undetermined" "Undetermined" "35.340244" "34.941513" "34.73626" "Undetermined"
"279" "hsa-miR-520g-001121" "Undetermined" "Undetermined" "Undetermined" "Undetermined" "Undetermined" "Undetermined" "Undetermined" "Undetermined" "Undetermined" "Undetermined" "Undetermined" "Undetermined" "Undetermined" "Undetermined" "Undetermined" "Undetermined" "Undetermined" "Undetermined"
"280" "hsa-miR-521-001122" "39.9146" "Undetermined" "Undetermined" "Undetermined" "Undetermined" "Undetermined" "Undetermined" "Undetermined" "Undetermined" "Undetermined" "Undetermined" "Undetermined" "Undetermined" "Undetermined" "Undetermined" "Undetermined" "Undetermined" "Undetermined"
"281" "hsa-miR-522-002413" "Undetermined" "Undetermined" "Undetermined" "Undetermined" "35.30052" "Undetermined" "Undetermined" "Undetermined" "Undetermined" "13.856711" "Undetermined" "Undetermined" "Undetermined" "Undetermined" "Undetermined" "Undetermined" "Undetermined" "Undetermined"
"282" "hsa-miR-523-002386" "Undetermined" "Undetermined" "Undetermined" "Undetermined" "35.117134" "33.07945" "32.696236" "Undetermined" "Undetermined" "35.420544" "34.088882" "33.276333" "27.103003" "38.223103" "33.256313" "33.413185" "32.429966" "34.16809"
"283" "hsa-miR-524-5p-001982" "Undetermined" "Undetermined" "Undetermined" "Undetermined" "Undetermined" "Undetermined" "Undetermined" "Undetermined" "Undetermined" "Undetermined" "Undetermined" "Undetermined" "Undetermined" "Undetermined" "Undetermined" "Undetermined" "Undetermined" "Undetermined"
"284" "hsa-miR-525-3p-002385" "Undetermined" "Undetermined" "Undetermined" "Undetermined" "Undetermined" "Undetermined" "Undetermined" "Undetermined" "Undetermined" "Undetermined" "Undetermined" "Undetermined" "Undetermined" "Undetermined" "Undetermined" "Undetermined" "Undetermined" "Undetermined"
"285" "hsa-miR-525-001174" "Undetermined" "Undetermined" "Undetermined" "Undetermined" "Undetermined" "Undetermined" "Undetermined" "Undetermined" "Undetermined" "Undetermined" "Undetermined" "Undetermined" "Undetermined" "Undetermined" "Undetermined" "Undetermined" "Undetermined" "Undetermined"
"286" "hsa-miR-526b-002382" "Undetermined" "Undetermined" "Undetermined" "Undetermined" "Undetermined" "Undetermined" "Undetermined" "Undetermined" "Undetermined" "Undetermined" "Undetermined" "Undetermined" "Undetermined" "Undetermined" "Undetermined" "Undetermined" "Undetermined" "Undetermined"
"287" "hsa-miR-532-3p-002355" "32.35567" "Undetermined" "29.40574" "33.795593" "Undetermined" "31.739786" "27.215405" "31.311634" "30.886854" "Undetermined" "Undetermined" "33.0188" "34.214207" "Undetermined" "Undetermined" "31.334452" "31.393967" "35.171143"
"288" "hsa-miR-532-001518" "30.15909" "32.006397" "26.751764" "30.849724" "29.256361" "29.664406" "25.700237" "28.807257" "29.162977" "34.840828" "32.160904" "32.807537" "34.756195" "35.2" "34.837646" "30.955233" "30.499123" "34.840878"
"289" "hsa-miR-539-001286" "33.181744" "Undetermined" "28.225925" "31.596893" "Undetermined" "30.751045" "28.498367" "31.858192" "30.928562" "Undetermined" "Undetermined" "Undetermined" "33.26389" "Undetermined" "Undetermined" "32.507046" "32.819717" "35.077503"
"290" "hsa-miR-541-002201" "Undetermined" "Undetermined" "Undetermined" "Undetermined" "Undetermined" "Undetermined" "Undetermined" "Undetermined" "Undetermined" "Undetermined" "Undetermined" "Undetermined" "Undetermined" "Undetermined" "Undetermined" "Undetermined" "Undetermined" "Undetermined"
"291" "hsa-miR-542-3p-001284" "Undetermined" "Undetermined" "Undetermined" "Undetermined" "Undetermined" "Undetermined" "34.704174" "35.310337" "Undetermined" "Undetermined" "Undetermined" "Undetermined" "Undetermined" "Undetermined" "16.731573" "33.376892" "Undetermined" "Undetermined"
"292" "hsa-miR-542-5p-002240" "Undetermined" "Undetermined" "Undetermined" "Undetermined" "Undetermined" "Undetermined" "Undetermined" "Undetermined" "Undetermined" "Undetermined" "Undetermined" "Undetermined" "Undetermined" "Undetermined" "Undetermined" "15.175726" "Undetermined" "Undetermined"
"293" "hsa-miR-544-002265" "Undetermined" "Undetermined" "Undetermined" "Undetermined" "Undetermined" "Undetermined" "Undetermined" "Undetermined" "Undetermined" "Undetermined" "Undetermined" "Undetermined" "Undetermined" "Undetermined" "Undetermined" "Undetermined" "Undetermined" "Undetermined"
"294" "hsa-miR-545-002267" "Undetermined" "Undetermined" "31.842043" "Undetermined" "34.490494" "Undetermined" "34.85608" "33.55883" "35.162827" "Undetermined" "Undetermined" "Undetermined" "Undetermined" "Undetermined" "Undetermined" "35.117195" "Undetermined" "Undetermined"
"295" "hsa-miR-548a-001538" "Undetermined" "33.17485" "35.51806" "Undetermined" "33.47498" "35.22099" "34.360844" "Undetermined" "Undetermined" "Undetermined" "Undetermined" "Undetermined" "33.728886" "33.749783" "Undetermined" "Undetermined" "35.397167" "35.517197"
"296" "hsa-miR-548a-5p-002412" "Undetermined" "Undetermined" "Undetermined" "Undetermined" "Undetermined" "Undetermined" "Undetermined" "Undetermined" "Undetermined" "Undetermined" "Undetermined" "Undetermined" "Undetermined" "Undetermined" "Undetermined" "Undetermined" "Undetermined" "Undetermined"
"297" "hsa-miR-548b-001541" "Undetermined" "Undetermined" "Undetermined" "Undetermined" "Undetermined" "Undetermined" "Undetermined" "Undetermined" "Undetermined" "Undetermined" "Undetermined" "Undetermined" "Undetermined" "Undetermined" "Undetermined" "Undetermined" "Undetermined" "Undetermined"
"298" "hsa-miR-548b-5p-002408" "Undetermined" "Undetermined" "Undetermined" "Undetermined" "Undetermined" "Undetermined" "32.377243" "Undetermined" "Undetermined" "Undetermined" "Undetermined" "23.679764" "Undetermined" "Undetermined" "Undetermined" "Undetermined" "Undetermined" "Undetermined"
"299" "hsa-miR-548c-001590" "Undetermined" "34.85298" "35.457485" "Undetermined" "Undetermined" "Undetermined" "35.022064" "34.694008" "Undetermined" "Undetermined" "35.16414" "34.767773" "34.873257" "35.376705" "33.780025" "35.317307" "Undetermined" "Undetermined"
"300" "hsa-miR-548c-5p-002429" "Undetermined" "11.851699" "Undetermined" "Undetermined" "Undetermined" "34.34775" "32.395126" "Undetermined" "Undetermined" "Undetermined" "Undetermined" "Undetermined" "Undetermined" "Undetermined" "Undetermined" "Undetermined" "34.641754" "Undetermined"
"301" "hsa-miR-548d-001605" "Undetermined" "Undetermined" "Undetermined" "Undetermined" "Undetermined" "35.080643" "32.289577" "35.247948" "Undetermined" "Undetermined" "Undetermined" "Undetermined" "Undetermined" "Undetermined" "Undetermined" "Undetermined" "Undetermined" "Undetermined"
"302" "hsa-miR-548d-5p-002237" "Undetermined" "Undetermined" "Undetermined" "Undetermined" "Undetermined" "Undetermined" "32.33175" "Undetermined" "Undetermined" "Undetermined" "Undetermined" "Undetermined" "Undetermined" "Undetermined" "Undetermined" "Undetermined" "Undetermined" "Undetermined"
"303" "hsa-miR-551b-001535" "Undetermined" "Undetermined" "27.207441" "Undetermined" "27.97853" "22.974318" "34.356056" "22.775724" "Undetermined" "21.87056" "21.660519" "22.995647" "22.19796" "22.243385" "21.72569" "21.785576" "26.870567" "26.918413"
"304" "hsa-miR-556-3p-002345" "Undetermined" "Undetermined" "Undetermined" "Undetermined" "Undetermined" "Undetermined" "Undetermined" "14.616783" "Undetermined" "Undetermined" "Undetermined" "Undetermined" "Undetermined" "Undetermined" "Undetermined" "Undetermined" "Undetermined" "Undetermined"
"305" "hsa-miR-556-5p-002344" "Undetermined" "Undetermined" "Undetermined" "Undetermined" "Undetermined" "Undetermined" "Undetermined" "Undetermined" "Undetermined" "Undetermined" "Undetermined" "Undetermined" "Undetermined" "Undetermined" "Undetermined" "Undetermined" "Undetermined" "Undetermined"
"306" "hsa-miR-561-001528" "Undetermined" "Undetermined" "Undetermined" "Undetermined" "Undetermined" "Undetermined" "Undetermined" "Undetermined" "Undetermined" "Undetermined" "Undetermined" "Undetermined" "Undetermined" "Undetermined" "Undetermined" "Undetermined" "Undetermined" "Undetermined"
"307" "hsa-miR-570-002347" "Undetermined" "Undetermined" "Undetermined" "Undetermined" "Undetermined" "Undetermined" "Undetermined" "34.96889" "Undetermined" "Undetermined" "Undetermined" "Undetermined" "Undetermined" "Undetermined" "Undetermined" "Undetermined" "Undetermined" "Undetermined"
"308" "hsa-miR-574-3p-002349" "27.98607" "26.909094" "24.16672" "27.97461" "29.455229" "27.76777" "25.404968" "27.449482" "27.02935" "30.696766" "30.304295" "32.276043" "29.83359" "30.260036" "31.216555" "27.759491" "27.615568" "28.353683"
"309" "hsa-miR-576-3p-002351" "Undetermined" "Undetermined" "32.418884" "34.243828" "Undetermined" "Undetermined" "31.400476" "34.67072" "33.25789" "35.462948" "Undetermined" "Undetermined" "Undetermined" "34.9089" "Undetermined" "33.26226" "Undetermined" "Undetermined"
"310" "hsa-miR-576-5p-002350" "Undetermined" "Undetermined" "Undetermined" "34.278767" "Undetermined" "Undetermined" "Undetermined" "Undetermined" "Undetermined" "Undetermined" "Undetermined" "Undetermined" "Undetermined" "Undetermined" "Undetermined" "Undetermined" "Undetermined" "Undetermined"
"311" "hsa-miR-579-002398" "Undetermined" "34.263214" "31.384882" "Undetermined" "Undetermined" "Undetermined" "30.854723" "32.014214" "33.961945" "Undetermined" "Undetermined" "33.71241" "Undetermined" "Undetermined" "34.59466" "35.392853" "Undetermined" "Undetermined"
"312" "hsa-miR-582-3p-002399" "Undetermined" "Undetermined" "Undetermined" "Undetermined" "Undetermined" "35.08935" "Undetermined" "33.931564" "Undetermined" "Undetermined" "Undetermined" "Undetermined" "Undetermined" "Undetermined" "Undetermined" "Undetermined" "Undetermined" "Undetermined"
"313" "hsa-miR-582-5p-001983" "Undetermined" "Undetermined" "Undetermined" "Undetermined" "Undetermined" "Undetermined" "Undetermined" "Undetermined" "Undetermined" "Undetermined" "Undetermined" "Undetermined" "Undetermined" "Undetermined" "Undetermined" "Undetermined" "Undetermined" "Undetermined"
"314" "hsa-miR-589-002409" "Undetermined" "Undetermined" "Undetermined" "Undetermined" "Undetermined" "Undetermined" "34.233273" "Undetermined" "Undetermined" "Undetermined" "Undetermined" "Undetermined" "Undetermined" "Undetermined" "Undetermined" "Undetermined" "Undetermined" "Undetermined"
"315" "hsa-miR-590-5p-001984" "30.70679" "32.22884" "27.469702" "29.82481" "29.523994" "28.48535" "27.234314" "28.508602" "29.015839" "31.210926" "30.443169" "31.27215" "32.39278" "31.311913" "32.152977" "29.370768" "29.303633" "31.730503"
"316" "hsa-miR-597-001551" "Undetermined" "Undetermined" "31.749878" "32.675545" "Undetermined" "32.441277" "30.244339" "30.213058" "30.080881" "30.09473" "31.367365" "31.438261" "31.921577" "30.774973" "30.752073" "31.55476" "29.98588" "31.310944"
"317" "hsa-miR-598-001988" "31.958838" "31.297163" "29.061346" "32.5943" "32.17902" "32.263172" "28.622698" "30.42194" "31.451723" "34.516582" "34.809578" "Undetermined" "35.02738" "Undetermined" "34.65293" "32.364964" "31.496466" "34.01208"
"318" "mmu-miR-615-001960" "Undetermined" "Undetermined" "Undetermined" "Undetermined" "Undetermined" "Undetermined" "Undetermined" "Undetermined" "Undetermined" "Undetermined" "Undetermined" "Undetermined" "Undetermined" "Undetermined" "Undetermined" "Undetermined" "Undetermined" "Undetermined"
"319" "hsa-miR-615-5p-002353" "Undetermined" "Undetermined" "Undetermined" "Undetermined" "Undetermined" "Undetermined" "Undetermined" "Undetermined" "Undetermined" "Undetermined" "Undetermined" "Undetermined" "Undetermined" "Undetermined" "Undetermined" "Undetermined" "Undetermined" "Undetermined"
"320" "hsa-miR-616-002414" "Undetermined" "Undetermined" "Undetermined" "Undetermined" "Undetermined" "Undetermined" "Undetermined" "Undetermined" "Undetermined" "Undetermined" "Undetermined" "Undetermined" "Undetermined" "Undetermined" "Undetermined" "Undetermined" "Undetermined" "Undetermined"
"321" "hsa-miR-618-001593" "Undetermined" "Undetermined" "33.74079" "Undetermined" "30.157494" "34.129265" "35.60182" "35.258236" "27.51861" "19.987232" "23.73442" "24.713142" "25.145275" "25.66452" "25.635174" "25.108303" "25.438759" "26.23288"
"322" "hsa-miR-624-002430" "Undetermined" "Undetermined" "Undetermined" "Undetermined" "Undetermined" "Undetermined" "Undetermined" "Undetermined" "Undetermined" "Undetermined" "Undetermined" "Undetermined" "Undetermined" "Undetermined" "Undetermined" "Undetermined" "Undetermined" "Undetermined"
"323" "hsa-miR-625-002431" "Undetermined" "35.147217" "29.94871" "32.689445" "Undetermined" "34.955624" "31.67656" "32.208168" "33.32063" "35.509148" "Undetermined" "35.278473" "Undetermined" "Undetermined" "Undetermined" "32.07097" "33.54226" "35.36031"
"324" "hsa-miR-627-001560" "Undetermined" "Undetermined" "13.826052" "Undetermined" "Undetermined" "33.4416" "34.369495" "Undetermined" "Undetermined" "Undetermined" "21.4692" "13.609073" "16.653818" "Undetermined" "22.847946" "20.196117" "Undetermined" "Undetermined"
"325" "hsa-miR-628-5p-002433" "35.231464" "34.654835" "30.80175" "Undetermined" "19.988285" "35.359024" "33.251873" "34.887966" "33.543076" "27.01305" "13.279286" "23.675798" "23.202816" "35.596844" "35.479687" "35.18023" "32.372192" "27.413387"
"326" "hsa-miR-629-002436" "34.005604" "Undetermined" "Undetermined" "33.412773" "Undetermined" "Undetermined" "31.438263" "33.61002" "31.966057" "Undetermined" "35.144478" "Undetermined" "34.64405" "Undetermined" "Undetermined" "35.106277" "33.67566" "Undetermined"
"327" "hsa-miR-636-002088" "Undetermined" "Undetermined" "33.062412" "Undetermined" "31.24298" "Undetermined" "31.407005" "32.22604" "32.514225" "30.062391" "32.036083" "31.912495" "30.803194" "32.81108" "30.62965" "32.686993" "30.54944" "32.245136"
"328" "hsa-miR-642-001592" "Undetermined" "Undetermined" "33.004913" "Undetermined" "Undetermined" "33.549683" "30.429272" "34.735916" "Undetermined" "Undetermined" "Undetermined" "Undetermined" "Undetermined" "Undetermined" "Undetermined" "Undetermined" "32.29" "17.69473"
"329" "hsa-miR-651-001604" "Undetermined" "Undetermined" "Undetermined" "Undetermined" "Undetermined" "Undetermined" "35.207027" "Undetermined" "Undetermined" "Undetermined" "Undetermined" "Undetermined" "Undetermined" "Undetermined" "Undetermined" "Undetermined" "Undetermined" "Undetermined"
"330" "hsa-miR-652-002352" "35.09559" "34.890846" "28.566257" "32.08454" "Undetermined" "31.161327" "26.020674" "27.969383" "29.218824" "35.395523" "35.228073" "Undetermined" "Undetermined" "Undetermined" "34.874386" "30.624496" "33.990387" "34.77035"
"331" "hsa-miR-653-002292" "Undetermined" "Undetermined" "Undetermined" "Undetermined" "Undetermined" "Undetermined" "Undetermined" "Undetermined" "Undetermined" "Undetermined" "Undetermined" "Undetermined" "Undetermined" "Undetermined" "Undetermined" "Undetermined" "Undetermined" "Undetermined"
"332" "hsa-miR-654-3p-002239" "Undetermined" "Undetermined" "31.073606" "Undetermined" "Undetermined" "Undetermined" "32.00472" "33.40574" "33.89439" "Undetermined" "Undetermined" "Undetermined" "Undetermined" "Undetermined" "Undetermined" "35.209324" "Undetermined" "35.53951"
"333" "hsa-miR-654-001611" "Undetermined" "Undetermined" "35.069527" "Undetermined" "Undetermined" "Undetermined" "31.398388" "Undetermined" "Undetermined" "Undetermined" "Undetermined" "Undetermined" "Undetermined" "Undetermined" "Undetermined" "Undetermined" "Undetermined" "Undetermined"
"334" "hsa-miR-655-001612" "35.10277" "Undetermined" "31.72752" "35.39917" "Undetermined" "Undetermined" "32.175" "33.73801" "33.28199" "Undetermined" "Undetermined" "Undetermined" "Undetermined" "Undetermined" "Undetermined" "35.544018" "32.94629" "35.624237"
"335" "hsa-miR-660-001515" "27.513943" "35.205666" "27.194254" "28.541695" "27.317547" "27.485489" "26.178673" "27.041153" "27.733019" "29.908392" "29.103622" "28.17622" "29.42989" "28.778572" "30.052767" "28.269762" "26.977451" "30.994135"
"336" "hsa-miR-671-3p-002322" "Undetermined" "Undetermined" "30.474443" "33.43283" "Undetermined" "34.64749" "28.976793" "31.722782" "32.234455" "Undetermined" "Undetermined" "Undetermined" "Undetermined" "Undetermined" "Undetermined" "33.558907" "32.46012" "34.433727"
"337" "hsa-miR-672-002327" "Undetermined" "Undetermined" "Undetermined" "Undetermined" "Undetermined" "Undetermined" "Undetermined" "Undetermined" "Undetermined" "Undetermined" "Undetermined" "Undetermined" "Undetermined" "Undetermined" "Undetermined" "Undetermined" "Undetermined" "Undetermined"
"338" "hsa-miR-674-002021" "Undetermined" "Undetermined" "Undetermined" "Undetermined" "Undetermined" "Undetermined" "Undetermined" "Undetermined" "Undetermined" "Undetermined" "Undetermined" "Undetermined" "Undetermined" "Undetermined" "Undetermined" "Undetermined" "Undetermined" "Undetermined"
"339" "hsa-miR-708-002341" "Undetermined" "Undetermined" "Undetermined" "Undetermined" "Undetermined" "33.590748" "32.1875" "34.0225" "34.86789" "35.031853" "Undetermined" "35.174927" "Undetermined" "Undetermined" "Undetermined" "Undetermined" "Undetermined" "Undetermined"
"340" "hsa-miR-744-002324" "30.92054" "31.341873" "26.691732" "31.402536" "Undetermined" "Undetermined" "25.740635" "28.02138" "28.208862" "Undetermined" "Undetermined" "Undetermined" "33.057407" "Undetermined" "33.00983" "29.433434" "29.544636" "29.686348"
"341" "hsa-miR-758-001990" "Undetermined" "Undetermined" "30.382544" "Undetermined" "34.663193" "35.05205" "31.938162" "33.04556" "32.920837" "32.892677" "Undetermined" "Undetermined" "Undetermined" "Undetermined" "Undetermined" "34.87631" "Undetermined" "Undetermined"
"342" "hsa-miR-871-002354" "Undetermined" "Undetermined" "Undetermined" "Undetermined" "Undetermined" "Undetermined" "Undetermined" "Undetermined" "Undetermined" "Undetermined" "Undetermined" "Undetermined" "Undetermined" "Undetermined" "Undetermined" "Undetermined" "Undetermined" "Undetermined"
"343" "hsa-miR-872-002264" "Undetermined" "Undetermined" "Undetermined" "Undetermined" "Undetermined" "Undetermined" "Undetermined" "Undetermined" "Undetermined" "Undetermined" "Undetermined" "Undetermined" "Undetermined" "Undetermined" "Undetermined" "Undetermined" "Undetermined" "Undetermined"
"344" "hsa-miR-873-002356" "Undetermined" "Undetermined" "Undetermined" "Undetermined" "Undetermined" "Undetermined" "Undetermined" "Undetermined" "Undetermined" "Undetermined" "Undetermined" "Undetermined" "Undetermined" "Undetermined" "Undetermined" "Undetermined" "Undetermined" "Undetermined"
"345" "hsa-miR-874-002268" "Undetermined" "Undetermined" "35.32729" "Undetermined" "Undetermined" "Undetermined" "30.610472" "34.533695" "Undetermined" "Undetermined" "Undetermined" "Undetermined" "35.133915" "Undetermined" "Undetermined" "Undetermined" "31.913383" "Undetermined"
"346" "hsa-miR-875-3p-002204" "Undetermined" "Undetermined" "Undetermined" "Undetermined" "Undetermined" "Undetermined" "Undetermined" "Undetermined" "Undetermined" "Undetermined" "Undetermined" "Undetermined" "Undetermined" "Undetermined" "Undetermined" "Undetermined" "Undetermined" "Undetermined"
"347" "hsa-miR-876-3p-002225" "Undetermined" "Undetermined" "Undetermined" "Undetermined" "Undetermined" "Undetermined" "Undetermined" "Undetermined" "Undetermined" "Undetermined" "Undetermined" "14.526786" "Undetermined" "Undetermined" "Undetermined" "Undetermined" "Undetermined" "Undetermined"
"348" "hsa-miR-876-5p-002205" "Undetermined" "Undetermined" "Undetermined" "Undetermined" "Undetermined" "Undetermined" "Undetermined" "Undetermined" "Undetermined" "Undetermined" "Undetermined" "Undetermined" "Undetermined" "Undetermined" "Undetermined" "Undetermined" "18.929403" "Undetermined"
"349" "hsa-miR-885-3p-002372" "Undetermined" "Undetermined" "Undetermined" "Undetermined" "Undetermined" "Undetermined" "Undetermined" "Undetermined" "Undetermined" "Undetermined" "16.015856" "Undetermined" "Undetermined" "Undetermined" "Undetermined" "Undetermined" "Undetermined" "Undetermined"
"350" "hsa-miR-885-5p-002296" "27.624699" "Undetermined" "28.047623" "28.651136" "29.380861" "25.36193" "30.038721" "27.11032" "32.176895" "30.117163" "29.227709" "29.450304" "30.281626" "27.347748" "31.192413" "29.367302" "26.492725" "28.929678"
"351" "hsa-miR-886-3p-002194" "Undetermined" "Undetermined" "34.392185" "Undetermined" "Undetermined" "Undetermined" "29.91872" "31.176344" "34.36973" "32.04306" "31.530622" "32.645874" "31.27087" "33.43418" "32.273006" "Undetermined" "31.674995" "Undetermined"
"352" "hsa-miR-886-5p-002193" "35.198025" "32.27741" "29.988295" "31.77901" "34.254494" "Undetermined" "29.61468" "31.165873" "34.73505" "33.397842" "Undetermined" "34.91074" "33.434647" "Undetermined" "Undetermined" "34.993607" "34.652927" "34.78525"
"353" "hsa-miR-887-002374" "Undetermined" "Undetermined" "Undetermined" "Undetermined" "Undetermined" "Undetermined" "Undetermined" "Undetermined" "Undetermined" "Undetermined" "Undetermined" "Undetermined" "Undetermined" "Undetermined" "Undetermined" "Undetermined" "Undetermined" "Undetermined"
"354" "hsa-miR-888-002212" "Undetermined" "Undetermined" "Undetermined" "Undetermined" "Undetermined" "Undetermined" "Undetermined" "Undetermined" "Undetermined" "Undetermined" "Undetermined" "Undetermined" "Undetermined" "Undetermined" "Undetermined" "Undetermined" "Undetermined" "Undetermined"
"355" "hsa-miR-889-002202" "Undetermined" "Undetermined" "30.590391" "Undetermined" "Undetermined" "Undetermined" "31.459028" "31.819126" "30.82391" "Undetermined" "Undetermined" "Undetermined" "Undetermined" "Undetermined" "Undetermined" "34.69967" "Undetermined" "Undetermined"
"356" "hsa-miR-890-002209" "Undetermined" "Undetermined" "Undetermined" "Undetermined" "Undetermined" "Undetermined" "Undetermined" "Undetermined" "Undetermined" "Undetermined" "Undetermined" "Undetermined" "Undetermined" "Undetermined" "Undetermined" "Undetermined" "Undetermined" "Undetermined"
"357" "hsa-miR-891a-002191" "Undetermined" "Undetermined" "Undetermined" "Undetermined" "Undetermined" "Undetermined" "Undetermined" "Undetermined" "Undetermined" "Undetermined" "Undetermined" "Undetermined" "Undetermined" "Undetermined" "Undetermined" "Undetermined" "Undetermined" "Undetermined"
"358" "hsa-miR-891b-002210" "Undetermined" "Undetermined" "Undetermined" "Undetermined" "Undetermined" "Undetermined" "Undetermined" "Undetermined" "Undetermined" "Undetermined" "Undetermined" "17.60494" "Undetermined" "Undetermined" "Undetermined" "Undetermined" "Undetermined" "Undetermined"
"359" "hsa-miR-892a-002195" "Undetermined" "Undetermined" "Undetermined" "Undetermined" "Undetermined" "Undetermined" "Undetermined" "Undetermined" "Undetermined" "Undetermined" "Undetermined" "Undetermined" "Undetermined" "Undetermined" "Undetermined" "Undetermined" "Undetermined" "Undetermined"
"360" "hsa-miR-147-000469" "Undetermined" "Undetermined" "Undetermined" "Undetermined" "Undetermined" "Undetermined" "Undetermined" "Undetermined" "Undetermined" "Undetermined" "Undetermined" "Undetermined" "Undetermined" "Undetermined" "Undetermined" "Undetermined" "Undetermined" "Undetermined"
"361" "hsa-miR-208-000511" "Undetermined" "Undetermined" "27.955925" "Undetermined" "30.43856" "25.533657" "27.442709" "27.767597" "Undetermined" "Undetermined" "24.616104" "24.878832" "25.691612" "24.938164" "24.490854" "24.718695" "28.176546" "28.812508"
"362" "hsa-miR-211-000514" "35.099796" "Undetermined" "31.104116" "Undetermined" "Undetermined" "33.900276" "Undetermined" "31.295523" "Undetermined" "Undetermined" "Undetermined" "Undetermined" "Undetermined" "31.91011" "Undetermined" "34.009045" "Undetermined" "Undetermined"
"363" "hsa-miR-212-000515" "32.443882" "Undetermined" "Undetermined" "35.332413" "Undetermined" "33.78737" "32.57431" "32.460094" "33.271687" "33.487057" "32.899548" "34.56398" "35.336037" "34.11486" "34.698658" "32.834545" "32.281384" "33.5783"
"364" "hsa-miR-219-1-3p-002095" "Undetermined" "Undetermined" "Undetermined" "Undetermined" "Undetermined" "Undetermined" "Undetermined" "Undetermined" "Undetermined" "Undetermined" "Undetermined" "Undetermined" "Undetermined" "Undetermined" "Undetermined" "Undetermined" "Undetermined" "Undetermined"
"365" "hsa-miR-219-2-3p-002390" "Undetermined" "Undetermined" "Undetermined" "Undetermined" "Undetermined" "Undetermined" "Undetermined" "Undetermined" "Undetermined" "Undetermined" "Undetermined" "Undetermined" "Undetermined" "Undetermined" "Undetermined" "Undetermined" "Undetermined" "Undetermined"
"366" "hsa-miR-220-000523" "Undetermined" "Undetermined" "Undetermined" "Undetermined" "Undetermined" "Undetermined" "Undetermined" "Undetermined" "Undetermined" "Undetermined" "Undetermined" "Undetermined" "Undetermined" "Undetermined" "Undetermined" "Undetermined" "Undetermined" "Undetermined"
"367" "hsa-miR-220b-002206" "Undetermined" "Undetermined" "Undetermined" "Undetermined" "Undetermined" "Undetermined" "Undetermined" "Undetermined" "Undetermined" "Undetermined" "Undetermined" "Undetermined" "Undetermined" "Undetermined" "Undetermined" "Undetermined" "Undetermined" "Undetermined"
"368" "hsa-miR-220c-002211" "Undetermined" "Undetermined" "Undetermined" "Undetermined" "Undetermined" "Undetermined" "Undetermined" "Undetermined" "Undetermined" "Undetermined" "Undetermined" "Undetermined" "Undetermined" "Undetermined" "Undetermined" "Undetermined" "Undetermined" "Undetermined"
"369" "hsa-miR-298-002190" "Undetermined" "Undetermined" "Undetermined" "Undetermined" "Undetermined" "Undetermined" "Undetermined" "Undetermined" "Undetermined" "Undetermined" "Undetermined" "Undetermined" "Undetermined" "Undetermined" "Undetermined" "Undetermined" "Undetermined" "Undetermined"
"370" "hsa-miR-325-000540" "Undetermined" "Undetermined" "Undetermined" "Undetermined" "Undetermined" "Undetermined" "Undetermined" "Undetermined" "Undetermined" "Undetermined" "Undetermined" "Undetermined" "Undetermined" "Undetermined" "Undetermined" "Undetermined" "Undetermined" "Undetermined"
"371" "hsa-miR-346-000553" "30.879606" "Undetermined" "29.875357" "29.423111" "29.137693" "Undetermined" "27.889465" "27.198313" "28.32975" "27.040424" "27.869473" "27.687176" "27.551548" "27.916067" "27.66533" "28.476799" "27.219128" "29.521446"
"372" "hsa-miR-376c-002122" "30.865562" "34.817196" "25.780872" "30.933279" "34.97593" "Undetermined" "26.362198" "28.019945" "27.701946" "34.9609" "Undetermined" "35.337376" "Undetermined" "Undetermined" "31.519539" "30.425974" "28.400438" "31.791134"
"373" "hsa-miR-384-000574" "Undetermined" "Undetermined" "Undetermined" "Undetermined" "Undetermined" "Undetermined" "Undetermined" "Undetermined" "Undetermined" "Undetermined" "Undetermined" "Undetermined" "Undetermined" "Undetermined" "Undetermined" "Undetermined" "Undetermined" "Undetermined"
"374" "hsa-miR-412-001023" "Undetermined" "Undetermined" "Undetermined" "31.329105" "Undetermined" "Undetermined" "Undetermined" "Undetermined" "Undetermined" "Undetermined" "Undetermined" "Undetermined" "Undetermined" "Undetermined" "Undetermined" "Undetermined" "Undetermined" "Undetermined"
"375" "hsa-miR-448-001029" "Undetermined" "Undetermined" "Undetermined" "Undetermined" "Undetermined" "Undetermined" "Undetermined" "Undetermined" "Undetermined" "Undetermined" "Undetermined" "Undetermined" "Undetermined" "Undetermined" "Undetermined" "Undetermined" "Undetermined" "Undetermined"
"376" "hsa-miR-492-001039" "Undetermined" "Undetermined" "Undetermined" "Undetermined" "Undetermined" "Undetermined" "Undetermined" "Undetermined" "Undetermined" "Undetermined" "Undetermined" "Undetermined" "Undetermined" "Undetermined" "Undetermined" "Undetermined" "Undetermined" "Undetermined"
"377" "hsa-miR-506-001050" "Undetermined" "Undetermined" "Undetermined" "Undetermined" "Undetermined" "Undetermined" "Undetermined" "Undetermined" "Undetermined" "Undetermined" "Undetermined" "Undetermined" "Undetermined" "Undetermined" "Undetermined" "Undetermined" "Undetermined" "Undetermined"
"378" "hsa-miR-509-3-5p-002155" "Undetermined" "Undetermined" "Undetermined" "Undetermined" "Undetermined" "Undetermined" "Undetermined" "Undetermined" "Undetermined" "Undetermined" "Undetermined" "Undetermined" "Undetermined" "Undetermined" "Undetermined" "Undetermined" "Undetermined" "Undetermined"
"379" "hsa-miR-511-001111" "Undetermined" "Undetermined" "Undetermined" "Undetermined" "Undetermined" "Undetermined" "Undetermined" "32.312943" "Undetermined" "33.085487" "Undetermined" "Undetermined" "35.20735" "Undetermined" "Undetermined" "Undetermined" "Undetermined" "Undetermined"
"380" "hsa-miR-517b-001152" "Undetermined" "Undetermined" "Undetermined" "Undetermined" "Undetermined" "Undetermined" "Undetermined" "Undetermined" "Undetermined" "Undetermined" "Undetermined" "Undetermined" "Undetermined" "Undetermined" "Undetermined" "Undetermined" "Undetermined" "Undetermined"
"381" "hsa-miR-519c-001163" "Undetermined" "Undetermined" "Undetermined" "Undetermined" "Undetermined" "Undetermined" "Undetermined" "Undetermined" "Undetermined" "Undetermined" "Undetermined" "Undetermined" "Undetermined" "Undetermined" "Undetermined" "Undetermined" "Undetermined" "Undetermined"
"382" "hsa-miR-520b-001116" "35.381615" "Undetermined" "35.465336" "Undetermined" "Undetermined" "Undetermined" "Undetermined" "33.423264" "Undetermined" "35.29695" "Undetermined" "35.20813" "34.133526" "Undetermined" "Undetermined" "Undetermined" "34.992874" "Undetermined"
"383" "hsa-miR-520e-001119" "Undetermined" "Undetermined" "Undetermined" "Undetermined" "Undetermined" "Undetermined" "Undetermined" "Undetermined" "Undetermined" "35.405087" "29.204773" "32.656235" "32.703125" "32.523914" "34.962048" "Undetermined" "Undetermined" "34.1892"
"384" "hsa-miR-520f-001120" "Undetermined" "Undetermined" "Undetermined" "Undetermined" "Undetermined" "Undetermined" "Undetermined" "Undetermined" "Undetermined" "Undetermined" "Undetermined" "Undetermined" "Undetermined" "Undetermined" "Undetermined" "Undetermined" "Undetermined" "Undetermined"
"385" "U6mean" "29.0206905" "32.37357775" "27.400909" "29.912158" "29.7472695" "28.10657" "18.66764675" "28.1010205" "27.6571285" "29.02316825" "28.89412725" "29.88558275" "30.551048" "31.37472225" "31.2194425" "28.16296775" "28.3385755" "28.66793025"
"386" "globalmean" "29.6295594594595" "29.7025430952381" "27.7390685117371" "29.7028855864198" "29.565421800813" "29.0804804318182" "28.0343250371901" "28.9257420921659" "29.0132241317073" "30.1127298203125" "29.4987787734375" "29.5437151576923" "29.871698028777" "29.4810439734513" "29.8232746291667" "29.2010600842105" "29.2191273608247" "29.9942203660131"
"387" "qbase" "23.501438760006" "24.3602994010418" "20.3489367560642" "23.4501114242568" "24.7803812606388" "22.6050865211222" "20.0489666563078" "22.118336735147" "22.3472415117499" "25.9953058267296" "25.8538121086396" "26.0651342793473" "25.7275622104137" "25.4226695593552" "25.151956226725" "22.4011873219088" "22.8317336456137" "24.3571877412801"
