# Supplementary material for: MicroRNA profiling in plasma samples using qPCR arrays: Recommendations for correct analysis and interpretation
Source: PLoS One. 2018 Feb 23;13(2):e0193173. doi: 10.1371/journal.pone.0193173 (PMC5825041; doi:10.1371/journal.pone.0193173)
Supplement: S1 Script — (R) [file pone.0193173.s004.R]

#### DATA CLEANING ####
data<-read.table("data.txt")
data_sub<-data[,c(2:19)]      ##copy to new vector without miR names column
data_sub<-as.matrix(data_sub)
data_sub[data_sub>35 & !is.na(data_sub)]<-NA  ##replace all values >35 and undetermined with NA
na<-vector()
for(i in 1:387){
  na[i]<-sum(is.na(data_sub[i,]))  ##sum of all NA per row
}
sel<-na>=16    ## selection of all miRs that must be deleted, criterium min. 20% of samples have Cq<35
data_sub<-data_sub[!sel,]   ##dataset contains only the selected miRs
data_sub[is.na(data_sub)]<-36  ##replace NA by 36

mirs<-data$Target[!sel]  ## add mir names to new vector, also changing the names of duplicate U6 snRNAs
mirs<-as.vector(mirs)
z<-grep("U6",mirs)  ##grep searches for matches with U6 in dataset mirs
mirs[z[1]]<-"U6 snRNA-001973_1"
mirs[z[2]]<-"U6 snRNA-001973_2"
mirs[z[3]]<-"U6 snRNA-001973_3"
mirs[z[4]]<-"U6 snRNA-001973_4"
row.names(data_sub)<-mirs ##add row names based on names in dataset mirs

## delete mirs with CV >4%
cv1<-row.names(data_sub)=="hsa-let-7a-000377"  
cv2<-row.names(data_sub)=="hsa-miR-10b-002218"
cv3<-row.names(data_sub)=="hsa-miR-18b-002217"
cv4<-row.names(data_sub)=="hsa-miR-99a-000435"
cv5<-row.names(data_sub)=="hsa-miR-214-002306"
cv6<-row.names(data_sub)=="hsa-miR-218-000521"
cv7<-row.names(data_sub)=="hsa-miR-361-000554"
cv8<-row.names(data_sub)=="hsa-miR-382-000572"
cv9<-row.names(data_sub)=="hsa-miR-523-002386"
cv10<-row.names(data_sub)=="hsa-miR-618-001593"
cv11<-row.names(data_sub)=="hsa-miR-205-000509"
cv12<-row.names(data_sub)=="hsa-miR-302a-000529"
cv13<-row.names(data_sub)=="hsa-miR-518b-001156"
cv14<-row.names(data_sub)=="hsa-miR-627-001560"
cv15<-row.names(data_sub)=="hsa-miR-208-000511"
cv<-cv1==TRUE | cv2==TRUE | cv3==TRUE | cv4==TRUE | cv5==TRUE | cv6==TRUE | cv7==TRUE | cv8==TRUE | cv9==TRUE | cv10==TRUE | cv11==TRUE | cv12==TRUE | cv13==TRUE | cv14==TRUE | cv15==TRUE
data_sub<-data_sub[!cv,]
class(data_sub) <- "numeric"

#### NORMALIZATION ####

## 1=qb 2=nf 3=ath 4=u6 5=gm
b <- matrix(rep(0,4176),ncol=18)   
normlist <- list(b,b,b,b,b)
fclist <- list(b,b,b,b,b)
patterns <- c("qbase","106b","ath","U6mean","globalmean")

for(i in 1:5){
  a<-grep(patterns[i],rownames(data_sub))    
  normlist[[i]]<-t(data_sub)-data_sub[a,]    
  normlist[[i]]<-t(normlist[[i]])     
  ## remove rows with control miRs
  cm1<-row.names(data_sub)=="U6 snRNA-001973_1"
  cm2<-row.names(data_sub)=="U6 snRNA-001973_2"
  cm3<-row.names(data_sub)=="U6 snRNA-001973_3"
  cm4<-row.names(data_sub)=="U6 snRNA-001973_4"
  cm5<-row.names(data_sub)=="RNU48-001006"
  cm6<-row.names(data_sub)=="ath-miR159a-000338"
  cm7<-row.names(data_sub)=="U6mean"
  cm8<-row.names(data_sub)=="globalmean"
  cm9<-row.names(data_sub)==mirs[242]  
  cm<-cm1==TRUE | cm2==TRUE | cm3==TRUE | cm4==TRUE | cm5==TRUE | cm6==TRUE | cm7==TRUE | cm8==TRUE | cm9==TRUE
  normlist[[i]]<-normlist[[i]][!cm,]
  ## fold change
  fclist[[i]]<-2^(-normlist[[i]])
}

## convert lists to data
data_qb<-normlist[[1]]
data_nf<-normlist[[2]]
data_ath<-normlist[[3]]
data_u6<-normlist[[4]]
data_gm<-normlist[[5]]
data_qb_fc<-fclist[[1]]
data_nf_fc<-fclist[[2]]
data_ath_fc<-fclist[[3]]
data_u6_fc<-fclist[[4]]
data_gm_fc<-fclist[[5]]

## remove control miRs from raw data
data_raw<-data_sub[!cm,]

#### NORMQPCR ####
library(NormqPCR)
## exclude all miR with NA
data_norm<-data_sub      ##copy to new vector without miR names column
data_norm<-as.matrix(data_norm)
data_norm[data_norm>35 & !is.na(data_norm)]<-NA  ##replace all values >35 and undetermined with NA
na<-vector()
for(i in 1:nrow(data_norm)){
  na[i]<-sum(is.na(data_norm[i,]))
}
table(na>=1) ### define the number of miRs with a Ct value of 35 in at least 1 samples ###
sel<-na>=1
data_norm<-data_norm[!sel,]

## remove rows with control miRs
cm1<-row.names(data_norm)=="U6 snRNA-001973_1"
cm2<-row.names(data_norm)=="U6 snRNA-001973_2"
cm3<-row.names(data_norm)=="U6 snRNA-001973_3"
cm4<-row.names(data_norm)=="U6 snRNA-001973_4"
cm5<-row.names(data_norm)=="RNU48-001006"
cm6<-row.names(data_norm)=="ath-miR159a-000338"
cm7<-row.names(data_norm)=="U6mean"
cm8<-row.names(data_norm)=="globalmean"
cm9<-row.names(data_norm)=="qbase"  
cm<-cm1==TRUE | cm2==TRUE | cm3==TRUE | cm4==TRUE | cm5==TRUE | cm6==TRUE | cm7==TRUE | cm8==TRUE | cm9==TRUE
data_norm2<-data_norm[!cm,]

## geNorm
norm1<-selectHKs(t(data_norm),method="geNorm",Symbols = rownames(data_norm),minNrHKs=2,log=FALSE)
norm1
norm2<-selectHKs(t(data_norm2),method="geNorm",Symbols = rownames(data_norm2),minNrHKs=2,log=FALSE)
norm2

## NormFinder
group<-NULL
norm3<-selectHKs(t(data_norm),log=FALSE,Symbols=rownames(data_norm),minNrHKs=65,method="NormFinder",group=group)
norm3
norm4<-selectHKs(t(data_norm2),log=FALSE,Symbols=rownames(data_norm2),minNrHKs=57,method="NormFinder",group=group)
norm4

#### MA PLOT ####
library(affy)

methods = c("raw","qb","nf","ath","u6","gm")
A<-rep(1,100)
M<-rep(1,100)

## convert all data frames to range 0 to 1 to be able to compare them
range01<-function(x){(x-min(x))/(max(x)-min(x))}
data01_ath<-range01(data_ath)
data01_qb<-range01(data_qb)
data01_nf<-range01(data_nf)
data01_gm<-range01(data_gm)
data01_u6<-range01(data_u6)
data01_raw<-range01(data_raw)

for (l in 1:6) {
  ma.plot(log2(A),log2(M), subset = sample(1:length(M), min(c(10000, length(M)))),
          show.statistics = FALSE, span = 2/3, family.loess = "gaussian",
          cex = 0, plot.method = "normal",
          add.loess = FALSE, lwd = 1, lty = 1, main=toupper(paste(methods[l])), ylab="M (log2 ∆Cq)", xlab="A (log2 ∆Cq)", ylim=c(-2,2), xlim=c(-2,0.1), loess.col = i)
  
  for(i in 1:18){
    
    ma1<-get(paste("data01_",methods[l],sep=""))
    ma1[ma1<=0]<-NA  ###negatief en nul mag niet (geen log van negatief, geen 0/0)
    na<-vector()
    for(j in 1:nrow(ma1)){
      na[j]<-sum(is.na(ma1[j,]))  ##sum of all NA per row
    }
    sel<-na>=1    ## selection of all miRs that have >=1 NA
    ma1<-ma1[!sel,] ## remove all NAs
    ma<-ma1[,i]
    ma<-cbind(ma,median=rowMedians(ma1))
    ma<-as.matrix(ma)
    
    A<-rowMeans(ma, na.rm=TRUE, dims=1)
    M<-vector()
    for(k in 1:nrow(ma)){
      M[k]<-ma[k,1]/ma[k,2]
    }
    
    ma.plot(log2(A),log2(M), subset = sample(1:length(M), min(c(10000, length(M)))),
            show.statistics = FALSE, span = 2/3, family.loess = "symmetric",
            cex = 0.01, plot.method = "add",
            add.loess = TRUE, lwd = 1, lty = 1, main="QB", ylab="M (log2 ∆Cq)", xlab="A (log2 ∆Cq)", ylim=c(-2,2), xlim=c(-2,0.1), loess.col = i)
  }
  assign("graph", paste("MA_",methods[l],".png",sep=""))
  dev.copy(png,graph)
  dev.off()
}

#### ICC ####
library(irr)
## initialize lists and vectors
icclist <- list()
icc <- rep(0,18)
lbound <- icc
ubound <- icc

for(i in 1:18) {
  icclist[[i]] <- icc(cbind(data_gm_fc[,i],data_u6_fc[,i])) ## change methods you want to compare here
  icc[i] <- icclist[[i]]$value
  lbound[i] <- icclist[[i]]$lbound
  ubound[i] <- icclist[[i]]$ubound
}
mean(icc)
mean(ubound)
mean(lbound)
